# Supplementary material for: The Defense Mechanism of PpCAD4 in Physcomitrium patens Against Botrytis cinerea
Source: Plants (Basel). 2026 Jan 29;15(3):413. doi: 10.3390/plants15030413 (PMC12899312; doi:10.3390/plants15030413)
Supplement: Supplementary file 1 [file plants-15-00413-s001.zip]

Archive with 8 entries (8 files):
- Figure S1.tif
- Figure S2.tif
- Figure S3.tif
- Figure S4.tif
- Figure S5.tif
- Figure S6.tif
- Supplementary files.xlsx
- Supporting Note S1.pdf
