# Supplementary material for: The Defense Mechanism of PpCAD4 in Physcomitrium patens Against Botrytis cinerea
Source: Plants (Basel). 2026 Jan 29;15(3):413. doi: 10.3390/plants15030413 (PMC12899312; doi:10.3390/plants15030413)
Supplement: Supplementary file 1 [file plants-15-00413-s001.zip › Supplementary files.xlsx]

## Sheet: Table S1
Table S1. Quality statistics of RNA sequencing data.
Sample	Clean Reads	Clean Base(G)	Q30(%)	GC Content(%)	Reads mapped
WT1	54172098	8.13	93.59	50.62	52752010(97.38%)
WT2	53382782	8.01	93.96	50.8	52129862(97.65%)
WT3	51517276	7.73	94.06	50.59	50222453(97.49%)
WT-6hpi-1	57130052	8.57	93.76	50.71	52342541(91.62%)
WT-6hpi-2	58085730	8.71	93.72	50.72	53225522(91.63%)
WT-6hpi-3	48404636	7.26	94.17	50.82	44429080(91.79%)
WT-12hpi-1	42264898	6.34	93.97	50.41	34873213(82.51%)
WT-12hpi-2	52522494	7.88	93.8	50.44	43451087(82.73%)
WT-12hpi-3	46971382	7.05	92.67	50.4	38776078(82.55%)
PpCAD4-OE-1	49128088	7.37	94.29	51.34	43765406(89.08%)
PpCAD4-OE-2	45573300	6.84	94.45	51.23	40632127(89.16%)
PpCAD4-OE-3	49663692	7.45	94.1	51.31	44342796(89.29%)
PpCAD4-OE-6hpi-1	49877552	7.48	94.07	50.72	44267682(88.75%)
PpCAD4-OE-6hpi-2	46314436	6.95	94.15	50.85	41020249(88.57%)
PpCAD4-OE-6hpi-3	48871462	7.33	93.93	50.78	43274093(88.55%)
PpCAD4-OE-12hpi-1	47695768	7.15	94.17	49.94	32379059(67.89%)
PpCAD4-OE-12hpi-2	48833454	7.33	94.09	50.02	33476669(68.55%)
PpCAD4-OE-12hpi-3	47959018	7.19	94.22	50	32898188(68.60%)

## Sheet: Table S2
Table S2. Comparative transcriptome profiling revealed differentially expressed genes (DEGs) between WT and PpCAD4-OE lines in response to B. cinerea infection
WT vs PpCAD4-OE
ID	WT1_fpkm	WT2_fpkm	WT3_fpkm	PpCAD4-OE-1_fpkm	PpCAD4-OE-2_fpkm	PpCAD4-OE-3_fpkm	log2FoldChange	regulated	KEGG pathway	NR	Swissprot
Pp3c10_25030	163.525	163.837	162.662	23.0781	22.9437	22.49	-2.84327	down	ko00040: Pentose and glucuronate interconversions; ko01100: Metabolic pathways	pectinesterase-like [Physcomitrium patens]	PME28_ARATH RecName: Full=Putative pectinesterase/pectinesterase inhibitor 28; Includes: RecName: Full=Pectinesterase inhibitor 28; AltName: Full=Pectin methylesterase inhibitor 28; Includes: RecName: Full=Pectinesterase 28; Short=PE 28; EC=3.1.1.11; AltName: Full=Pectin methylesterase 28; Short=AtPME28;
Pp3c10_2580	118.908	115.277	111.929	26.1985	25.346	26.4627	-2.1538	down	ko00062: Fatty acid elongation; ko01100: Metabolic pathways; ko01110: Biosynthesis of secondary metabolites	3-ketoacyl-CoA synthase 11-like [Physcomitrium patens]	KCS11_ARATH RecName: Full=3-ketoacyl-CoA synthase 11 {ECO:0000303|PubMed:18465198}; Short=KCS-11 {ECO:0000303|PubMed:18465198}; EC=2.3.1.199 {ECO:0000269|PubMed:16765910}; AltName: Full=Very long-chain fatty acid condensing enzyme 11 {ECO:0000303|PubMed:18465198}; Short=VLCFA condensing enzyme 11 {ECO:0000303|PubMed:18465198};
Pp3c10_4820	87.2246	75.6661	79.2713	9.8014	9.7987	10.434	-3.01456	down	ko04120: Ubiquitin mediated proteolysis	E3 ubiquitin-protein ligase RZFP34-like [Physcomitrium patens]	ZFP34_ARATH RecName: Full=E3 ubiquitin-protein ligase RZFP34 {ECO:0000305}; EC=2.3.2.27 {ECO:0000269|PubMed:26508764}; AltName: Full=CHY zinc-finger and RING protein 1 {ECO:0000303|PubMed:26508764}; AltName: Full=RING zinc-finger protein 34 {ECO:0000305}; AltName: Full=RZFP34 protein homolog {ECO:0000303|PubMed:25002225}; Short=AtRZPF34 {ECO:0000303|PubMed:25002225};
Pp3c10_6410	17.9847	17.8	16.7705	181.97	176.013	186.764	3.36904	up	--	uncharacterized protein LOC112287689 [Physcomitrium patens]	--
Pp3c10_6760	13.7278	11.8756	11.6683	99.7265	102.189	103.079	3.02799	up	--	translocator protein 2-like [Physcomitrium patens]	TSPO_ARATH RecName: Full=Translocator protein homolog; Short=AtTSPO;
Pp3c11_23290	194.252	174.309	170.695	2.3895	2.2629	2.1629	-6.30987	down	--	uncharacterized protein LOC112288386 [Physcomitrium patens]	EF112_ARATH RecName: Full=Ethylene-responsive transcription factor ERF112;
Pp3c12_2240	324.244	305.792	296.337	30.0622	34.6783	32.187	-3.26113	down	--	NDR1/HIN1-like protein 3 [Physcomitrium patens]	NHL3_ARATH RecName: Full=NDR1/HIN1-like protein 3 {ECO:0000303|Ref.1};
Pp3c13_12560	115.843	102.454	105.89	9.5895	9.2091	9.6277	-3.51484	down	--	putative glucuronosyltransferase PGSIP8 [Physcomitrium patens]	GUX8_ARATH RecName: Full=Putative glucuronosyltransferase PGSIP8; EC=2.4.1.-; AltName: Full=Glycogenin-like protein 8; AltName: Full=Plant glycogenin-like starch initiation protein 8;
Pp3c13_13170	22.7511	24.1473	21.4357	180.975	167.661	169.413	2.91756	up	--	ribulose bisphosphate carboxylase/oxygenase activase, chloroplastic-like [Physcomitrium patens]	RCA1_LARTR RecName: Full=Ribulose bisphosphate carboxylase/oxygenase activase 1, chloroplastic; Short=RA 1; Short=RuBisCO activase 1; AltName: Full=RuBisCO activase alpha form; Flags: Precursor;
Pp3c13_16610	14.2219	14.2461	14.2049	134.521	130.413	126.044	3.19135	up	--	hypothetical protein PHYPA_017481 [Physcomitrium patens]	--
Pp3c13_20160	41.513	38.5198	37.091	284.97	269.005	320.147	2.89541	up	ko00500: Starch and sucrose metabolism; ko01100: Metabolic pathways; ko01110: Biosynthesis of secondary metabolites	alpha-amylase type B isozyme-like [Physcomitrium patens]	AMY2_HORVU RecName: Full=Alpha-amylase type B isozyme; EC=3.2.1.1 {ECO:0000250|UniProtKB:P00693}; AltName: Full=1,4-alpha-D-glucan glucanohydrolase; AltName: Full=AMY2-2; AltName: Full=High pI alpha-amylase; Flags: Precursor;
Pp3c13_20930	1.4054	1.3809	1.6776	21.0149	19.4395	22.159	3.80719	up	--	dehydrin DHN3-like [Physcomitrium patens]	--
Pp3c13_23660	23.3147	23.8859	24.3365	143.954	135.492	138.593	2.54243	up	--	uncharacterized protein LOC112290610 [Physcomitrium patens]	NIP11_ORYSJ RecName: Full=Aquaporin NIP1-1; AltName: Full=NOD26-like intrinsic protein 1-1; AltName: Full=OsNIP1;1;
Pp3c13_2400	176.727	175.568	192.377	8.7629	9.4303	8.4861	-4.3579	down	--	uncharacterized protein LOC112290752 [Physcomitrium patens]	CML25_ARATH RecName: Full=Probable calcium-binding protein CML25; AltName: Full=Calmodulin-like protein 25;
Pp3c13_24110	10.2465	10.856	13.0527	230.429	242.732	231.414	4.36286	up	--	uncharacterized protein LOC112290548 [Physcomitrium patens]	--
Pp3c13_4270	101.529	102.648	100.518	4.4525	5.3207	5.5095	-4.323	down	--	ethylene-responsive transcription factor ERF038-like [Physcomitrium patens]	ERF23_ARATH RecName: Full=Ethylene-responsive transcription factor ERF023;
Pp3c13_7370	36.1174	39.7924	38.4584	568.766	571.706	557.305	3.88702	up	--	late embryogenesis abundant protein 14-like [Physcomitrium patens]	--
Pp3c14_10490	1.5811	2.0076	1.9678	127.035	134.339	129.283	6.13325	up	--	uncharacterized protein LOC112291204 [Physcomitrium patens]	--
Pp3c14_6470	46.449	46.9967	47.1239	501.816	482.817	507.711	3.40343	up	--	myosin-6-like [Physcomitrium patens]	--
Pp3c14_8940	12.395	10.8189	11.6226	75.1391	71.4926	76.4367	2.67489	up	ko04146: Peroxisome	uncharacterized protein LOC112291559 [Physcomitrium patens]	--
Pp3c15_23190	292.958	287.536	301.591	19.3386	20.0948	19.6823	-3.90436	down	--	uncharacterized protein LOC112292668 [Physcomitrium patens]	RITF1_ARATH RecName: Full=Protein RGF1 INDUCIBLE TRANSCRIPTION FACTOR 1 {ECO:0000303|PubMed:31801996};
Pp3c15_900	7.6454	7.801	7.451	95.0775	91.3557	95.8567	3.61934	up	--	stress protein DDR48-like [Physcomitrium patens]	--
Pp3c16_13260	87.9553	92.0671	98.1071	3.2144	2.6665	3.0638	-4.96117	down	--	ethylene-responsive transcription factor ERF017-like [Physcomitrium patens]	ERF39_ARATH RecName: Full=Ethylene-responsive transcription factor ERF039;
Pp3c16_13280	326.097	296.508	300.508	14.5728	14.866	15.7675	-4.35557	down	--	ethylene-responsive transcription factor ERF037-like [Physcomitrium patens]	ERF37_ARATH RecName: Full=Ethylene-responsive transcription factor ERF037;
Pp3c16_15490	20.788	21.4203	19.8987	263.426	254.614	272.857	3.66579	up	--	hypothetical protein PHYPA_021021 [Physcomitrium patens]	--
Pp3c16_15880	45.9674	48.1258	45.9042	210.297	205.78	211.44	2.15928	up	ko00910: Nitrogen metabolism; ko01100: Metabolic pathways	ferredoxin--nitrite reductase, chloroplastic-like [Physcomitrium patens]	NIR_ARATH RecName: Full=Ferredoxin--nitrite reductase, chloroplastic; Short=NiR; EC=1.7.7.1; Flags: Precursor;
Pp3c16_2040	277.236	262.904	267.038	19.9977	20.6909	20.3034	-3.73079	down	ko04016: MAPK signaling pathway - plant; ko04070: Phosphatidylinositol signaling system	hypothetical protein PHYPA_020341 [Physcomitrium patens]	CML2_ORYSJ RecName: Full=Putative calmodulin-like protein 2; Flags: Precursor;
Pp3c16_21270	12.3547	12.4718	12.3831	325.07	308.006	337.466	4.70043	up	ko00561: Glycerolipid metabolism; ko00564: Glycerophospholipid metabolism; ko01110: Biosynthesis of secondary metabolites	lipid phosphate phosphatase 2-like [Physcomitrium patens]	LPP3_ARATH RecName: Full=Putative lipid phosphate phosphatase 3, chloroplastic; Short=AtLPP3; EC=3.1.3.-; AltName: Full=Phosphatidate phosphohydrolase 3; AltName: Full=Phosphatidic acid phosphatase 3; Flags: Precursor;
Pp3c16_23250	68.3739	73.213	68.1198	372.895	362.187	370.795	2.3936	up	--	hypothetical protein PHYPA_021381 [Physcomitrium patens]	--
Pp3c16_23620	277.576	262.274	300.894	24.2623	30.2383	26.4176	-3.38311	down	--	hypothetical protein PHYPA_021394 [Physcomitrium patens]	--
Pp3c16_25090	366.635	347.425	339.56	52.817	53.0671	56.0184	-2.70627	down	--	hypothetical protein PHYPA_021428 [Physcomitrium patens]	GATL7_ARATH RecName: Full=Probable galacturonosyltransferase-like 7; EC=2.4.1.-;
Pp3c16_3770	241.95	230.936	224.067	12.6073	12.142	12.2244	-4.24051	down	--	ethylene-responsive transcription factor WRI1-like [Physcomitrium patens]	ERF82_ARATH RecName: Full=Ethylene-responsive transcription factor 3; Short=AtERF3; AltName: Full=Ethylene-responsive element-binding factor 3; Short=EREBP-3;
Pp3c16_9970	41.1004	37.7786	38.5494	2.65	3.1469	3.0749	-3.7319	down	--	transcription factor MYB53-like [Physcomitrium patens]	MY106_ARATH RecName: Full=Transcription factor MYB106 {ECO:0000305}; AltName: Full=Myb-related protein 106 {ECO:0000303|PubMed:11597504}; Short=AtMYB106 {ECO:0000303|PubMed:11597504}; AltName: Full=Transcription factor NOEK {ECO:0000303|PubMed:18805951};
Pp3c17_11650	59.1828	50.914	51.7634	3.1497	3.1571	3.4122	-4.06058	down	--	uncharacterized protein LOC112294527 isoform X1 [Physcomitrium patens]	--
Pp3c17_21180	87.5538	102.082	99.1327	9.1029	9.6344	9.3264	-3.36975	down	--	putative germin-like protein 2-1 [Physcomitrium patens]	GL23_ORYSJ RecName: Full=Putative germin-like protein 2-3; Flags: Precursor;
Pp3c17_21250	109.754	114.851	112.312	11.0088	10.471	10.6834	-3.39371	down	--	putative germin-like protein 2-1 [Physcomitrium patens]	GL23_ORYSJ RecName: Full=Putative germin-like protein 2-3; Flags: Precursor;
Pp3c17_21300	106.484	109.502	109.747	11.7393	12.7975	10.9201	-3.20608	down	--	putative germin-like protein 2-1 [Physcomitrium patens]	GL23_ORYSJ RecName: Full=Putative germin-like protein 2-3; Flags: Precursor;
Pp3c18_13590	19.7377	18.6457	17.5377	111.259	109.483	118.427	2.5961	up	ko00380: Tryptophan metabolism; ko00630: Glyoxylate and dicarboxylate metabolism; ko01100: Metabolic pathways; ko01110: Biosynthesis of secondary metabolites; ko01200: Carbon metabolism; ko04016: MAPK signaling pathway - plant; ko04146: Peroxisome	uncharacterized protein LOC112295083 [Physcomitrium patens]	CATA3_MAIZE RecName: Full=Catalase isozyme 3; EC=1.11.1.6;
Pp3c18_14890	160.79	159.111	145.478	27.4263	28.801	28.9437	-2.45442	down	--	uncharacterized protein LOC112295257 [Physcomitrium patens]	HIP21_ARATH RecName: Full=Heavy metal-associated isoprenylated plant protein 21 {ECO:0000303|PubMed:21072340, ECO:0000303|PubMed:23368984}; Short=AtHIP21 {ECO:0000303|PubMed:23368984}; Short=AtHIPP21 {ECO:0000303|PubMed:21072340, ECO:0000303|PubMed:23368984}; Flags: Precursor;
Pp3c18_21350	7.2647	6.3477	7.2042	60.1222	54.8125	61.0517	3.07582	up	--	uncharacterized protein LOC112295403 [Physcomitrium patens]	--
Pp3c18_7090	71.6995	68.0517	66.1547	9.02	8.3948	8.8746	-2.97303	down	--	RING-H2 finger protein ATL52-like [Physcomitrium patens]	ATL6_ARATH RecName: Full=E3 ubiquitin-protein ligase ATL6; EC=2.3.2.27 {ECO:0000269|PubMed:15644464}; AltName: Full=RING-H2 finger protein ATL6; AltName: Full=RING-type E3 ubiquitin transferase ATL6 {ECO:0000305}; Flags: Precursor;
Pp3c19_13030	121.983	119.388	119.073	17.045	16.3006	18.373	-2.80519	down	ko00400: Phenylalanine, tyrosine and tryptophan biosynthesis; ko01100: Metabolic pathways; ko01110: Biosynthesis of secondary metabolites; ko01230: Biosynthesis of amino acids	arogenate dehydratase/prephenate dehydratase 6, chloroplastic-like [Physcomitrium patens]	AROD1_PETHY RecName: Full=Arogenate dehydratase 1 {ECO:0000303|PubMed:20215586}; Short=PhADT1 {ECO:0000303|PubMed:20215586}; EC=4.2.1.91 {ECO:0000269|PubMed:20215586}; Flags: Precursor;
Pp3c19_16280	18.1724	18.2767	18.7125	193.99	197.452	191.018	3.396	up	--	low temperature-induced protein lt101.2-like [Physcomitrium patens]	LT02_HORVU RecName: Full=Low temperature-induced protein lt101.2;
Pp3c19_2760	111.825	119.104	114.296	585.221	596.112	562.795	2.33197	up	--	uncharacterized protein LOC112295848 [Physcomitrium patens]	--
Pp3c19_7890	2.0559	2.5679	2.8467	46.2255	47.6756	44.0292	4.20402	up	--	uncharacterized protein LOC112295813 [Physcomitrium patens]	--
Pp3c19_8410	9.0901	7.6558	7.6605	79.1072	76.8749	82.956	3.28718	up	ko00500: Starch and sucrose metabolism; ko00520: Amino sugar and nucleotide sugar metabolism; ko01100: Metabolic pathways; ko01110: Biosynthesis of secondary metabolites; ko01250: Biosynthesis of nucleotide sugars	glucose-1-phosphate adenylyltransferase large subunit 1-like [Physcomitrium patens]	GLGL2_ARATH RecName: Full=Glucose-1-phosphate adenylyltransferase large subunit 2, chloroplastic; EC=2.7.7.27; AltName: Full=ADP-glucose pyrophosphorylase; AltName: Full=ADP-glucose synthase; AltName: Full=AGPase S; AltName: Full=Alpha-D-glucose-1-phosphate adenyl transferase; Flags: Precursor;
Pp3c19_9840	40.7634	44.9669	51.1448	997.024	999.281	935.001	4.41592	up	--	uncharacterized protein LOC112295880 [Physcomitrium patens]	--
Pp3c1_11690	103.421	95.9858	91.6423	10.7013	10.5401	10.2246	-3.21344	down	ko00100: Steroid biosynthesis; ko01100: Metabolic pathways; ko01110: Biosynthesis of secondary metabolites	cytochrome P450 710A1-like [Physcomitrium patens]	C7111_SOLLC RecName: Full=Cytochrome P450 710A11 {ECO:0000303|PubMed:16531502}; EC=1.14.19.41 {ECO:0000269|PubMed:16531502}; AltName: Full=C-22 sterol desaturase {ECO:0000303|PubMed:16531502};
Pp3c1_14380	74.5492	77.776	83.018	532.875	560.079	537.429	2.78752	up	--	membrane protein PM19L-like [Physcomitrium patens]	PM19L_ORYSJ RecName: Full=Membrane protein PM19L {ECO:0000305}; AltName: Full=PM19-like protein 1 {ECO:0000303|PubMed:26505346}; Short=OsPM19L1 {ECO:0000303|PubMed:26505346};
Pp3c1_23370	77.2133	70.9999	69.4748	11.2597	10.6043	11.613	-2.7044	down	ko00073: Cutin, suberine and wax biosynthesis	cytochrome P450 94B3-like [Physcomitrium patens]	C94A1_VICSA RecName: Full=Cytochrome P450 94A1; EC=1.14.-.-; AltName: Full=P450-dependent fatty acid omega-hydroxylase;
Pp3c1_30760	163.263	159.905	159.262	32.7272	32.9881	34.939	-2.26534	down	--	SNAP25 homologous protein SNAP33-like [Physcomitrium patens]	SNP33_ARATH RecName: Full=SNAP25 homologous protein SNAP33 {ECO:0000303|PubMed:12746539}; Short=AtSNAP33 {ECO:0000303|PubMed:12746539}; AltName: Full=Snap25a {ECO:0000303|PubMed:11718726}; AltName: Full=Synaptosomal-associated protein SNAP25-like 1 {ECO:0000303|PubMed:11718726}; Short=SNAP-25-like protein 1 {ECO:0000303|PubMed:11718726};
Pp3c1_3100	10.0655	10.5522	11.0119	205.811	202.116	209.429	4.2829	up	--	uncharacterized protein LOC112280696 isoform X1 [Physcomitrium patens]	--
Pp3c1_32850	31.4186	28.7865	29.2346	1.8658	2.3238	2.3102	-3.78787	down	ko04075: Plant hormone signal transduction	uncharacterized protein LOC112287709 [Physcomitrium patens]	ORR41_ORYSJ RecName: Full=Two-component response regulator ORR41 {ECO:0000305}; AltName: Full=OsRRA14 {ECO:0000303|PubMed:16891544};
Pp3c1_37850	56.2158	57.5731	58.631	451.691	465.039	445.033	2.97677	up	--	protein LURP-one-related 15-like [Physcomitrium patens]	LOR15_ARATH RecName: Full=Protein LURP-one-related 15;
Pp3c1_9290	58.228	56.7646	53.8912	10.542	9.8352	10.4821	-2.45618	down	--	nematode resistance protein-like HSPRO2 [Physcomitrium patens]	HSPR2_ARATH RecName: Full=Nematode resistance protein-like HSPRO2; AltName: Full=AKINbetagamma-interacting protein 2; AltName: Full=Ortholog of sugar beet HS1 PRO-1 protein 2; AltName: Full=Protein Hs1pro-2;
Pp3c20_1460	209.01	210.041	197.149	37.244	40.229	39.1951	-2.40582	down	--	uncharacterized protein LOC112273560 [Physcomitrium patens]	--
Pp3c20_1840	17.7536	20.6595	21.7535	517.749	541.709	509.156	4.70001	up	--	period circadian protein-like [Physcomitrium patens]	--
Pp3c20_18520	76.7818	78.4813	72.3923	5.0584	5.1739	5.2236	-3.88547	down	--	probable F-box protein At2g36090 [Physcomitrium patens]	FB322_ARATH RecName: Full=Probable F-box protein At2g36090;
Pp3c20_8650	19.449	19.2516	22.038	126.612	123.37	124.76	2.62047	up	--	synaptotagmin-2-like [Physcomitrium patens]	SYT2_ARATH RecName: Full=Synaptotagmin-2; AltName: Full=NTMC2T1.2; AltName: Full=Synaptotagmin B;
Pp3c21_16540	635.979	631.874	645.68	106.873	104.754	106.611	-2.5928	down	--	hypothetical protein PHYPA_026276 [Physcomitrium patens]	ERF71_ARATH RecName: Full=Ethylene-responsive transcription factor ERF071 {ECO:0000305}; Short=AtERF71 {ECO:0000303|PubMed:25344007}; AltName: Full=Protein HYPOXIA RESPONSIVE ERF 2 {ECO:0000303|PubMed:20113439};
Pp3c21_9970	4.9289	4.7506	4.0393	44.7786	43.5998	42.6243	3.25023	up	--	mitochondrial carnitine/acylcarnitine carrier-like protein [Physcomitrium patens]	MCAT_ARATH RecName: Full=Mitochondrial carnitine/acylcarnitine carrier-like protein; AltName: Full=Carnitine/acylcarnitine translocase-like protein; Short=CAC-like protein; AltName: Full=Protein A BOUT DE SOUFFLE;
Pp3c21_9980	185.925	197.245	187.59	857.859	839.837	821.889	2.1372	up	ko00010: Glycolysis / Gluconeogenesis; ko00030: Pentose phosphate pathway; ko00051: Fructose and mannose metabolism; ko00710: Carbon fixation in photosynthetic organisms; ko01100: Metabolic pathways; ko01110: Biosynthesis of secondary metabolites; ko01200: Carbon metabolism; ko01230: Biosynthesis of amino acids	fructose-bisphosphate aldolase 1, chloroplastic-like [Physcomitrium patens]	ALFP_ORYSJ RecName: Full=Fructose-bisphosphate aldolase, chloroplastic {ECO:0000305}; EC=4.1.2.13 {ECO:0000305}; AltName: Full=Chloroplastic aldolase {ECO:0000303|PubMed:8163192}; Short=AldP {ECO:0000303|PubMed:8163192}; Flags: Precursor;
Pp3c22_17930	200.108	201.65	200.593	25.4644	26.4799	27.3265	-2.93062	down	--	uncharacterized protein LOC112275113 [Physcomitrium patens]	NDRP2_ARATH RecName: Full=Nodulin-related protein 2 {ECO:0000305};
Pp3c22_18520	4.8212	4.6779	4.3446	49.4918	50.1895	52.012	3.44896	up	--	RNA polymerase sigma factor sigE, chloroplastic/mitochondrial-like isoform X1 [Physcomitrium patens]	SIGE_ARATH RecName: Full=RNA polymerase sigma factor sigE, chloroplastic/mitochondrial; Short=Sigma factor E; Short=Sigma-E; AltName: Full=RNA polymerase sigma factor sig5; Short=Atsig5; Short=Sigma factor 5; Flags: Precursor;
Pp3c22_22960	628.321	642.53	627.608	78.8651	81.1173	78.3638	-2.99869	down	--	hypothetical protein PHYPA_027458 [Physcomitrium patens]	--
Pp3c22_22990	41.9106	37.7579	36.6409	5.5024	5.3293	5.4017	-2.84445	down	--	hypothetical protein PHYPA_027460 [Physcomitrium patens]	--
Pp3c22_7400	80.3753	87.3975	81.1444	642.332	635.897	570.884	2.88821	up	ko00630: Glyoxylate and dicarboxylate metabolism; ko00710: Carbon fixation in photosynthetic organisms; ko01100: Metabolic pathways; ko01110: Biosynthesis of secondary metabolites; ko01200: Carbon metabolism	ribulose bisphosphate carboxylase small chain clone 512-like [Physcomitrium patens]	RBS_LACSA RecName: Full=Ribulose bisphosphate carboxylase small subunit, chloroplastic {ECO:0000255|HAMAP-Rule:MF_00860}; Short=RuBisCO small subunit {ECO:0000255|HAMAP-Rule:MF_00860}; Flags: Precursor;
Pp3c22_8470	40.9803	43.2321	47.3192	330.943	319.465	323.594	2.88355	up	ko00480: Glutathione metabolism; ko00940: Phenylpropanoid biosynthesis; ko01100: Metabolic pathways; ko01110: Biosynthesis of secondary metabolites	probable 1-Cys peroxiredoxin [Physcomitrium patens]	REHY_SYNRU RecName: Full=Probable 1-Cys peroxiredoxin; EC=1.11.1.24 {ECO:0000250|UniProtKB:P30041}; AltName: Full=Rehydrin; AltName: Full=Thioredoxin peroxidase; AltName: Full=Thioredoxin-dependent peroxiredoxin {ECO:0000305};
Pp3c22_9700	59.1214	58.6726	54.2072	461.325	449.066	497.906	3.02877	up	ko00500: Starch and sucrose metabolism; ko01100: Metabolic pathways; ko01110: Biosynthesis of secondary metabolites	beta-amylase 2, chloroplastic-like isoform X1 [Physcomitrium patens]	BAM2_ARATH RecName: Full=Beta-amylase 2, chloroplastic; EC=3.2.1.2; AltName: Full=1,4-alpha-D-glucan maltohydrolase; AltName: Full=Beta-amylase 9; Flags: Precursor;
Pp3c23_1080	137.021	126.102	122.869	18.2562	19.3909	19.4527	-2.76102	down	--	phosphatidylinositol:ceramide inositolphosphotransferase-like [Physcomitrium patens]	IPCS_ORYSI RecName: Full=Phosphatidylinositol:ceramide inositolphosphotransferase; EC=2.7.8.-; AltName: Full=Inositol-phosphorylceramide synthase; Short=IPC synthase; AltName: Full=Protein ENHANCING RPW8-MEDIATED HR-LIKE CELL DEATH 1; AltName: Full=Sphingolipid synthase;
Pp3c23_11450	155.136	143.837	146.747	4.3533	4.7809	4.6869	-5.01617	down	--	uncharacterized protein LOC112276231 [Physcomitrium patens]	FK119_ARATH RecName: Full=F-box/kelch-repeat protein At5g43190;
Pp3c23_12960	12.385	12.8719	13.6715	95.0905	95.3996	94.7332	2.8689	up	ko00630: Glyoxylate and dicarboxylate metabolism; ko00650: Butanoate metabolism; ko01100: Metabolic pathways; ko01110: Biosynthesis of secondary metabolites; ko01200: Carbon metabolism	glyoxylate/succinic semialdehyde reductase 1-like [Physcomitrium patens]	GLYR1_ARATH RecName: Full=Glyoxylate/succinic semialdehyde reductase 1; Short=AtGLYR1; Short=AtGR1; Short=SSA reductase 1; EC=1.1.1.79 {ECO:0000269|Ref.7, ECO:0000269|Ref.8}; EC=1.1.1.n11 {ECO:0000269|Ref.7, ECO:0000269|Ref.8}; AltName: Full=Gamma-hydroxybutyrate dehydrogenase {ECO:0000303|PubMed:12882961}; Short=AtGHBDH;
Pp3c23_14240	9.4109	8.9508	9.9803	153.066	147.903	161.929	4.02556	up	--	paramyosin-like [Physcomitrium patens]	--
Pp3c23_14420	48.4837	51.174	56.2442	749.943	739.629	763.2	3.84784	up	--	ABA-inducible protein PHV A1-like isoform X2 [Physcomitrium patens]	--
Pp3c23_21390	69.4365	63.9134	58.9807	8.2658	8.6496	8.4216	-2.92818	down	ko04120: Ubiquitin mediated proteolysis	uncharacterized protein LOC112275710 [Physcomitrium patens]	--
Pp3c23_22050	4.4668	6.6255	4.6328	122.144	123.232	133.873	4.58623	up	--	hypothetical protein PHYPA_028425 [Physcomitrium patens]	--
Pp3c23_8800	3.5763	3.5129	3.2998	67.2604	62.4217	69.9781	4.25958	up	ko00250: Alanine, aspartate and glutamate metabolism; ko00410: beta-Alanine metabolism; ko00430: Taurine and hypotaurine metabolism; ko00650: Butanoate metabolism; ko01100: Metabolic pathways; ko01110: Biosynthesis of secondary metabolites	glutamate decarboxylase-like [Physcomitrium patens]	DCE_PETHY RecName: Full=Glutamate decarboxylase; Short=GAD; EC=4.1.1.15;
Pp3c24_1540	20.8671	20.0902	18.8243	141.562	140.594	143.344	2.82696	up	--	late embryogenesis abundant protein At3g53040-like [Physcomitrium patens]	--
Pp3c24_20430	200.911	201.26	222.528	17.4985	18.9912	19.5194	-3.48483	down	--	hypothetical protein PHYPA_029339 [Physcomitrium patens]	--
Pp3c24_9670	9.8105	9.6637	10.9769	233.021	231.774	230.112	4.50881	up	--	desiccation stress protein DSP-22, chloroplastic-like [Physcomitrium patens]	DS22_CRAPL RecName: Full=Desiccation stress protein DSP-22, chloroplastic; Flags: Precursor;
Pp3c24_9690	17.7721	16.2497	17.7072	411.429	427.904	404.251	4.58348	up	--	uncharacterized protein LOC112276877 [Physcomitrium patens]	--
Pp3c25_10220	291.187	301.54	295.663	33.6456	35.0814	34.7653	-3.10693	down	--	probable calcium-binding protein CML25 [Physcomitrium patens]	CML25_ARATH RecName: Full=Probable calcium-binding protein CML25; AltName: Full=Calmodulin-like protein 25;
Pp3c25_10310	4.7089	5.5399	5.4927	121.284	119.732	127.943	4.54697	up	--	late embryogenesis abundant protein 31-like [Physcomitrium patens]	LEA31_ARATH RecName: Full=Late embryogenesis abundant protein 31 {ECO:0000303|PubMed:18318901}; Short=LEA 31 {ECO:0000303|PubMed:18318901}; AltName: Full=Protein RESPONSIVE TO ABSCISIC ACID 28 {ECO:0000303|PubMed:10412913}; Short=AtRAB28 {ECO:0000303|PubMed:10412913};
Pp3c25_11290	65.123	64.1664	62.3553	5.1477	5.2139	4.7668	-3.66873	down	--	uncharacterized protein LOC112277553 [Physcomitrium patens]	HIP21_ARATH RecName: Full=Heavy metal-associated isoprenylated plant protein 21 {ECO:0000303|PubMed:21072340, ECO:0000303|PubMed:23368984}; Short=AtHIP21 {ECO:0000303|PubMed:23368984}; Short=AtHIPP21 {ECO:0000303|PubMed:21072340, ECO:0000303|PubMed:23368984}; Flags: Precursor;
Pp3c25_1480	17.5271	18.3696	17.4838	109.887	107.478	109.141	2.60806	up	ko04016: MAPK signaling pathway - plant; ko04070: Phosphatidylinositol signaling system	calmodulin-beta-like [Physcomitrium patens]	CALM_WHEAT RecName: Full=Calmodulin; Short=CaM;
Pp3c25_2760	7.4123	8.3256	7.7855	103.286	101.006	108.841	3.72966	up	ko00500: Starch and sucrose metabolism; ko01100: Metabolic pathways; ko01110: Biosynthesis of secondary metabolites	beta-amylase 1, chloroplastic-like [Physcomitrium patens]	BAM1_ARATH RecName: Full=Beta-amylase 1, chloroplastic; EC=3.2.1.2; AltName: Full=1,4-alpha-D-glucan maltohydrolase; AltName: Full=Beta-amylase 7; AltName: Full=Thioredoxin-regulated beta-amylase; Short=TR-BAMY; Flags: Precursor;
Pp3c25_3070	122.922	118.462	133.852	11.8492	11.9627	13.1708	-3.34735	down	ko00592: alpha-Linolenic acid metabolism; ko01100: Metabolic pathways; ko01110: Biosynthesis of secondary metabolites	putative 12-oxophytodienoate reductase 11 [Physcomitrium patens]	OPR11_ORYSJ RecName: Full=Putative 12-oxophytodienoate reductase 11; EC=1.3.1.-; AltName: Full=OPDA-reductase 11; Short=OsOPR11;
Pp3c25_6730	1.7459	1.6526	1.267	28.8396	29.0291	30.1476	4.23106	up	--	hypothetical protein PHYPA_029685 [Physcomitrium patens]	--
Pp3c26_14540	2.0794	2.2831	2.0432	33.8003	33.4541	32.2165	3.95212	up	--	uncharacterized protein LOC112277965 [Physcomitrium patens]	--
Pp3c26_4700	3.1288	2.7662	2.9341	28.9017	28.1045	33.1899	3.34842	up	--	sterol 3-beta-glucosyltransferase UGT80A2-like isoform X1 [Physcomitrium patens]	U80A2_ARATH RecName: Full=Sterol 3-beta-glucosyltransferase UGT80A2; EC=2.4.1.173; AltName: Full=UDP-glucose:sterol glucosyltransferase 80A2;
Pp3c27_1350	212.502	208.159	197.174	24.4736	25.9178	24.5654	-3.04789	down	--	ethylene-responsive transcription factor RAP2-12-like [Physcomitrium patens]	ERF3_TOBAC RecName: Full=Ethylene-responsive transcription factor 3; AltName: Full=Ethylene-responsive element-binding factor 3 homolog; AltName: Full=Ethylene-responsive element-binding factor 5; Short=EREBP-5; AltName: Full=NtERF5;
Pp3c27_6030	227.805	227.609	233.795	11.9515	11.7928	12.9501	-4.23546	down	--	ethylene-responsive transcription factor ERF014-like [Physcomitrium patens]	ERF11_ARATH RecName: Full=Ethylene-responsive transcription factor ERF011;
Pp3c27_6710	17.8464	17.0694	18.0888	128.554	124.448	129	2.84511	up	--	synaptotagmin-5-like isoform X1 [Physcomitrium patens]	SYT5_ARATH RecName: Full=Synaptotagmin-5; AltName: Full=NTMC2T2.1; AltName: Full=Synaptotagmin E;
Pp3c2_16510	114.333	116.974	113.382	537.498	546.623	554.966	2.24468	up	--	hypothetical protein PHYPA_002777 [Physcomitrium patens]	--
Pp3c2_17540	27.0101	27.4799	27.9874	169.018	163.495	171.786	2.60736	up	--	uncharacterized protein LOC112294517 [Physcomitrium patens]	TSPO_ARATH RecName: Full=Translocator protein homolog; Short=AtTSPO;
Pp3c2_19570	7.9809	7.3193	7.9359	52.6702	51.7896	56.1666	2.78516	up	--	uncharacterized protein LOC112278930 isoform X1 [Physcomitrium patens]	--
Pp3c2_24620	89.9182	88.6715	85.4108	18.5914	17.5904	18.6626	-2.27132	down	--	alpha-xylosidase 1-like [Physcomitrium patens]	XYL1_ARATH RecName: Full=Alpha-xylosidase 1; EC=3.2.1.177; Flags: Precursor;
Pp3c2_25690	83.8475	77.7521	80.005	15.0521	13.9803	14.6491	-2.47128	down	--	zyxin-like [Physcomitrium patens]	POLX_TOBAC RecName: Full=Retrovirus-related Pol polyprotein from transposon TNT 1-94; Includes: RecName: Full=Protease; EC=3.4.23.-; Includes: RecName: Full=Reverse transcriptase; EC=2.7.7.49; Includes: RecName: Full=Endonuclease;
Pp3c2_26720	7.7622	5.9585	6.2016	80.9999	78.8936	88.9424	3.63881	up	--	uncharacterized protein LOC112278924 [Physcomitrium patens]	--
Pp3c3_10280	68.8679	62.0386	62.8957	7.5701	7.7527	7.8896	-3.06546	down	--	phosphate transporter PHO1 homolog 1-like [Physcomitrium patens]	PHO1_ARATH RecName: Full=Phosphate transporter PHO1 {ECO:0000303|PubMed:11971143}; AltName: Full=Protein PHO1 {ECO:0000303|PubMed:11971143}; Short=AtPHO1 {ECO:0000303|PubMed:11971143};
Pp3c3_15190	153.06	138.811	135.994	12.1804	13.0883	14.1333	-3.44449	down	--	uncharacterized protein LOC112280422 [Physcomitrium patens]	--
Pp3c3_22320	69.8559	63.9698	62.5869	6.9942	6.0954	6.7331	-3.31136	down	ko00920: Sulfur metabolism; ko01100: Metabolic pathways	sulfite reductase [ferredoxin]	SIR1_TOBAC RecName: Full=Sulfite reductase 1 [ferredoxin], chloroplastic; Short=NtSiR1; EC=1.8.7.1; Flags: Precursor;
Pp3c3_26370	1.6863	1.5826	1.4289	26.1202	24.6193	26.8323	4.04021	up	--	uncharacterized protein LOC112280065 isoform X1 [Physcomitrium patens]	CDF3_ARATH RecName: Full=Cyclic dof factor 3; AltName: Full=Dof zinc finger protein DOF3.3; Short=AtDOF3.3; AltName: Full=H-protein promoter-binding factor 2a;
Pp3c3_28120	21.7856	21.8057	20.7728	300.328	290.471	294.654	3.77751	up	ko00061: Fatty acid biosynthesis; ko01040: Biosynthesis of unsaturated fatty acids; ko01100: Metabolic pathways; ko01212: Fatty acid metabolism	stearoyl-[acyl-carrier-protein]	STAD_RICCO RecName: Full=Stearoyl-[acyl-carrier-protein] 9-desaturase, chloroplastic; Short=Stearoyl-ACP desaturase; EC=1.14.19.2 {ECO:0000269|PubMed:17088542, ECO:0000269|PubMed:21930947}; AltName: Full=Acyl-[acyl-carrier-protein] desaturase; AltName: Full=Delta(9) stearoyl-acyl carrier protein desaturase; Flags: Precursor;
Pp3c3_31490	82.735	82.6739	83.8153	2.5708	2.8952	2.4117	-4.99175	down	--	ethylene-responsive transcription factor ERF043-like [Physcomitrium patens]	ERF37_ARATH RecName: Full=Ethylene-responsive transcription factor ERF037;
Pp3c3_31500	98.1426	93.489	90.5522	12.5698	11.1615	11.064	-3.0234	down	--	ethylene-responsive transcription factor ERF022-like [Physcomitrium patens]	ERF39_ARATH RecName: Full=Ethylene-responsive transcription factor ERF039;
Pp3c3_8540	53.8733	54.4578	55.4156	273.625	288.545	286.478	2.36894	up	--	14-3-3 protein 2-like [Physcomitrium patens]	14332_SOLLC RecName: Full=14-3-3 protein 2;
Pp3c3_9740	12.4109	11.5235	11.0874	81.1323	82.1407	84.3798	2.81741	up	--	uncharacterized protein LOC112280034 isoform X1 [Physcomitrium patens]	--
Pp3c4_10730	62.8961	59.4521	59.946	9.0933	9.041	9.6434	-2.71819	down	--	galactan beta-1,4-galactosyltransferase GALS1-like [Physcomitrium patens]	GALS1_ARATH RecName: Full=Galactan beta-1,4-galactosyltransferase GALS1 {ECO:0000305}; EC=2.4.1.- {ECO:0000305}; AltName: Full=Beta-1,4-galactan synthase; AltName: Full=Galactan synthase 1 {ECO:0000303|PubMed:23243126};
Pp3c4_11180	7.6134	7.6753	10.1169	167.03	154.775	152.488	4.22031	up	--	late embryogenesis abundant protein, group 3-like [Physcomitrium patens]	--
Pp3c4_16930	158.357	177.143	206.869	1925.57	1920.13	1853.88	3.38721	up	--	uncharacterized protein LOC112281944 [Physcomitrium patens]	--
Pp3c4_2660	130.226	113.699	126.276	10.8773	12.1382	12.961	-3.36713	down	--	ethylene-responsive transcription factor ERF043-like [Physcomitrium patens]	ERF16_ARATH RecName: Full=Ethylene-responsive transcription factor ERF016;
Pp3c4_2680	63.5708	65.5401	64.8675	3.2962	3.2463	3.4003	-4.29061	down	--	ethylene-responsive transcription factor RAP2-1-like [Physcomitrium patens]	ERF23_ARATH RecName: Full=Ethylene-responsive transcription factor ERF023;
Pp3c4_30520	4.5486	4.3863	4.3354	83.5805	82.7213	85.8754	4.24363	up	--	uncharacterized protein LOC112280770 [Physcomitrium patens]	--
Pp3c4_31530	86.4534	80.0391	82.1835	8.7503	8.3229	8.8267	-3.26683	down	ko00564: Glycerophospholipid metabolism; ko00565: Ether lipid metabolism; ko01100: Metabolic pathways	lysophospholipid acyltransferase LPEAT2-like [Physcomitrium patens]	LPCT2_ARATH RecName: Full=Lysophospholipid acyltransferase LPEAT2 {ECO:0000303|PubMed:19445718}; EC=2.3.1.23 {ECO:0000269|PubMed:19445718, ECO:0000269|PubMed:28408542}; EC=2.3.1.n6 {ECO:0000269|PubMed:19445718}; EC=2.3.1.n7 {ECO:0000269|PubMed:19445718, ECO:0000269|PubMed:28408542}; AltName: Full=Lysophosphatidylethanolamine acyltransferase 2 {ECO:0000303|PubMed:19445718}; Short=AtLPEAT2 {ECO:000…
Pp3c4_7970	11.2692	10.1102	12.1898	145.763	151.49	142.256	3.70721	up	--	uncharacterized protein LOC112280839 [Physcomitrium patens]	--
Pp3c4_880	131.903	142.638	137.924	1054.46	1037.57	1029.17	2.91457	up	--	late embryogenesis abundant protein, group 3-like [Physcomitrium patens]	--
Pp3c5_11880	113.292	122.007	119.35	938.729	918.477	917.059	2.96231	up	--	dehydrin ERD10-like [Physcomitrium patens]	--
Pp3c5_19770	11.7439	10.4548	11.4079	75.4462	73.7881	83.1187	2.78536	up	ko00500: Starch and sucrose metabolism; ko01100: Metabolic pathways; ko01110: Biosynthesis of secondary metabolites	sucrose synthase 3-like isoform X1 [Physcomitrium patens]	SUS3_ARATH RecName: Full=Sucrose synthase 3; Short=AtSUS3; EC=2.4.1.13; AltName: Full=Sucrose-UDP glucosyltransferase 3;
Pp3c5_21160	39.5719	35.7625	35.5396	169.718	168.269	178.848	2.21675	up	ko04016: MAPK signaling pathway - plant; ko04075: Plant hormone signal transduction	serine/threonine-protein kinase SRK2A [Physcomitrium patens]	SRK2A_PHYPA RecName: Full=Serine/threonine-protein kinase SRK2A {ECO:0000303|PubMed:27268428}; EC=2.7.11.1 {ECO:0000269|PubMed:27268428}; AltName: Full=SNF1-related kinase 2A {ECO:0000305}; Short=PpSnRK2A {ECO:0000303|PubMed:27268428};
Pp3c5_21520	14.6179	13.3936	14.2574	68.0852	68.7317	67.8439	2.27148	up	--	uncharacterized protein LOC112282653 isoform X3 [Physcomitrium patens]	--
Pp3c5_2690	31.2141	30.1434	30.3229	187.122	194.477	197.127	2.65373	up	--	hypothetical protein PHYPA_007150 [Physcomitrium patens]	--
Pp3c5_28140	66.1278	68.1629	80.1989	667.071	673.835	653.033	3.21147	up	--	uncharacterized protein LOC112282837 [Physcomitrium patens]	--
Pp3c5_810	104.51	104.606	96.9068	9.7245	7.7164	9.1742	-3.52554	down	--	ethylene-responsive transcription factor ERF014-like [Physcomitrium patens]	ERF13_ARATH RecName: Full=Ethylene-responsive transcription factor ERF013;
Pp3c5_8550	117.638	110.915	112.969	15.0603	16.6352	16.5325	-2.82866	down	ko04141: Protein processing in endoplasmic reticulum	endoplasmic reticulum oxidoreductin-1-like [Physcomitrium patens]	ERO1_ARATH RecName: Full=Endoplasmic reticulum oxidoreductin-1; EC=1.8.4.-; Flags: Precursor;
Pp3c6_11630	54.4575	50.4924	48.1337	2.3111	1.6731	2.0154	-4.67373	down	--	protein DETOXIFICATION 54-like [Physcomitrium patens]	DTX54_ARATH RecName: Full=Protein DETOXIFICATION 54 {ECO:0000303|PubMed:11739388}; Short=AtDTX54 {ECO:0000303|PubMed:11739388}; AltName: Full=Multidrug and toxic compound extrusion protein 54 {ECO:0000305}; Short=MATE protein 54 {ECO:0000305}; AltName: Full=Protein NOVEL ION CARRIER 2 {ECO:0000303|Ref.1}; Short=Protein NIC2 {ECO:0000303|Ref.1};
Pp3c6_1460	13.7795	15.7446	15.7667	205.566	201.151	202.503	3.74512	up	--	hypothetical protein PHYPA_008366 [Physcomitrium patens]	--
Pp3c6_16660	72.7382	72.7264	71.792	1.0583	1.1705	1.3016	-5.94742	down	--	ethylene-responsive transcription factor ERF017-like [Physcomitrium patens]	ERF17_ARATH RecName: Full=Ethylene-responsive transcription factor ERF017;
Pp3c6_16730	4.2428	5.0291	4.9131	72.6703	74.0825	80.2144	3.99598	up	--	uncharacterized protein LOC112283270 [Physcomitrium patens]	--
Pp3c6_1770	184.334	178.069	174.65	20.888	19.7295	19.4304	-3.16512	down	--	probable calcium-binding protein CML25 [Physcomitrium patens]	CML25_ARATH RecName: Full=Probable calcium-binding protein CML25; AltName: Full=Calmodulin-like protein 25;
Pp3c6_18710	7.3761	8.0612	7.9665	65.8883	62.1521	65.7923	3.04552	up	--	maltose excess protein 1-like, chloroplastic [Physcomitrium patens]	MEX1_ORYSJ RecName: Full=Maltose excess protein 1-like, chloroplastic; Flags: Precursor;
Pp3c6_19010	21.0431	20.7704	19.7937	104.456	101.123	106.611	2.33669	up	--	flavonoid 3',5'-hydroxylase 2-like isoform X1 [Physcomitrium patens]	C75A1_PETHY RecName: Full=Flavonoid 3',5'-hydroxylase 1; Short=F3'5'H; EC=1.14.14.81 {ECO:0000269|PubMed:10567704}; AltName: Full=CYPLXXVA1; AltName: Full=Cytochrome P450 75A1;
Pp3c6_25510	8.5763	7.9214	7.2453	51.4051	50.9004	55.4569	2.72763	up	--	CSC1-like protein ERD4 [Physcomitrium patens]	CSC1L_BRAJU RecName: Full=CSC1-like protein ERD4; AltName: Full=Protein EARLY-RESPONSIVE TO DEHYDRATION STRESS 4;
Pp3c6_6330	67.7372	64.3124	60.0474	10.0299	9.8209	10.1185	-2.68415	down	ko02010: ABC transporters	pleiotropic drug resistance protein TUR2-like [Physcomitrium patens]	AB42G_ORYSJ RecName: Full=ABC transporter G family member 42 {ECO:0000303|PubMed:18299247}; Short=OsABCG42 {ECO:0000303|PubMed:18299247}; AltName: Full=Pleiotropic drug resistance protein 12 {ECO:0000303|PubMed:12644668, ECO:0000303|PubMed:16506311}; Short=OsPDR12 {ECO:0000303|PubMed:16506311};
Pp3c7_13140	69.7817	67.2539	72.9191	484.24	470.39	499.734	2.78755	up	--	embryonic protein DC-8-like isoform X1 [Physcomitrium patens]	--
Pp3c7_13580	29.8014	27.1817	31.3855	210.641	214.589	217.268	2.85809	up	--	hypothetical protein PHYPA_010347 [Physcomitrium patens]	--
Pp3c7_22640	5.2914	5.3991	4.3614	58.7708	54.7288	58.3682	3.50785	up	--	anoctamin-like protein Os01g0706700 [Physcomitrium patens]	CACLC_ORYSJ RecName: Full=Anoctamin-like protein Os01g0706700;
Pp3c7_2800	98.9506	87.0361	86.7562	15.0443	14.4494	14.6714	-2.62985	down	--	probable phospholipid-transporting ATPase 4 [Physcomitrium patens]	ALA4_ARATH RecName: Full=Probable phospholipid-transporting ATPase 4 {ECO:0000303|PubMed:11402198}; Short=AtALA4 {ECO:0000303|PubMed:11402198}; EC=7.6.2.1 {ECO:0000305|PubMed:11402198}; AltName: Full=Aminophospholipid flippase 4 {ECO:0000303|PubMed:11402198};
Pp3c7_9360	15.8473	14.9626	14.7984	137.444	140.162	150.839	3.22719	up	--	uncharacterized protein LOC112284332 [Physcomitrium patens]	--
Pp3c8_13930	2.8874	3.021	2.7538	29.431	27.7017	28.7679	3.30515	up	ko00360: Phenylalanine metabolism; ko00400: Phenylalanine, tyrosine and tryptophan biosynthesis; ko00790: Folate biosynthesis; ko01100: Metabolic pathways; ko01230: Biosynthesis of amino acids	tryptophan 5-hydroxylase 1-like [Physcomitrium patens]	--
Pp3c8_14810	44.6466	44.9931	46.5126	4.3881	3.3816	3.2959	-3.62486	down	--	metalloendoproteinase 1-MMP-like [Physcomitrium patens]	1MMP_ARATH RecName: Full=Metalloendoproteinase 1-MMP {ECO:0000303|PubMed:10574937}; Short=At1-MMP {ECO:0000303|PubMed:10574937}; EC=3.4.24.- {ECO:0000305}; Flags: Precursor;
Pp3c8_16760	20.8551	20.7711	21.3049	474.144	446.751	489.167	4.48117	up	--	late embryogenesis abundant protein ECP63-like isoform X1 [Physcomitrium patens]	--
Pp3c8_17940	16.1109	15.8537	15.3624	69.7811	67.6883	70.6404	2.13209	up	ko00630: Glyoxylate and dicarboxylate metabolism; ko00910: Nitrogen metabolism	ferredoxin-dependent glutamate synthase, chloroplastic-like [Physcomitrium patens]	GLTB_SPIOL RecName: Full=Ferredoxin-dependent glutamate synthase, chloroplastic {ECO:0000303|PubMed:8286406}; EC=1.4.7.1 {ECO:0000269|PubMed:9507092}; AltName: Full=Fd-GOGAT {ECO:0000305}; Short=SoFdGOGAT {ECO:0000305}; Flags: Precursor;
Pp3c8_1820	65.7012	63.2341	64.5545	8.6604	9.0274	8.9737	-2.8642	down	--	uncharacterized protein LOC112286064 [Physcomitrium patens]	--
Pp3c8_18470	136.277	129.58	127.734	5.511	4.8576	5.319	-4.65177	down	ko00270: Cysteine and methionine metabolism; ko00920: Sulfur metabolism; ko01100: Metabolic pathways; ko01110: Biosynthesis of secondary metabolites; ko01200: Carbon metabolism; ko01230: Biosynthesis of amino acids	serine acetyltransferase 5-like [Physcomitrium patens]	SAT5_ARATH RecName: Full=Serine acetyltransferase 5; Short=AtSAT-5; EC=2.3.1.30; AltName: Full=AtSERAT1;1; AltName: Full=SAT-c;
Pp3c8_24610	60.5099	64.941	62.2977	5.1442	5.8875	5.8379	-3.48249	down	--	hypothetical protein PHYPA_012018 [Physcomitrium patens]	SMR3_ARATH RecName: Full=Cyclin-dependent protein kinase inhibitor SMR3 {ECO:0000303|PubMed:24399300, ECO:0000303|PubMed:26546445}; AltName: Full=Protein SIAMESE-RELATED 3 {ECO:0000303|PubMed:24399300, ECO:0000303|PubMed:26546445};
Pp3c9_11160	25.4878	26.1055	24.8817	182.733	178.814	187.452	2.8391	up	--	hypothetical protein PHYPA_012569 [Physcomitrium patens]	--
Pp3c9_13730	81.4469	73.9723	72.6369	5.8988	5.821	5.8666	-3.70059	down	--	protein BPS1, chloroplastic-like [Physcomitrium patens]	BPS1_ARATH RecName: Full=Protein BPS1, chloroplastic; AltName: Full=Protein BYPASS 1; Flags: Precursor;
Pp3c9_18850	37.725	39.0078	37.0754	169.079	165.194	178.683	2.16726	up	--	sucrose transport protein SUC4-like [Physcomitrium patens]	SUC4_ARATH RecName: Full=Sucrose transport protein SUC4; AltName: Full=Sucrose permease 4; AltName: Full=Sucrose transporter 4; AltName: Full=Sucrose-proton symporter 4;
Pp3c9_19170	213.053	209.971	208.865	39.6625	42.7369	40.7296	-2.3644	down	--	uncharacterized protein LOC112286880 [Physcomitrium patens]	RITF1_ARATH RecName: Full=Protein RGF1 INDUCIBLE TRANSCRIPTION FACTOR 1 {ECO:0000303|PubMed:31801996};
Pp3c9_23030	4.0359	4.3386	4.4679	70.6562	71.7651	71.7132	4.05581	up	--	hypothetical protein PHYPA_013074 [Physcomitrium patens]	--
Pp3c9_23190	24.9456	23.7094	25.0792	148.476	155.455	153.903	2.63013	up	--	uncharacterized protein LOC112286898 [Physcomitrium patens]	LT02_HORVU RecName: Full=Low temperature-induced protein lt101.2;
Pp3c9_4620	68.322	61.4922	61.6068	3.9875	4.6758	4.1201	-3.91013	down	--	calcium-dependent protein kinase 18-like [Physcomitrium patens]	CDPKS_ARATH RecName: Full=Calcium-dependent protein kinase 28 {ECO:0000303|Ref.6}; EC=2.7.11.1 {ECO:0000269|PubMed:25525792};
Pp3c9_5910	102.571	96.8847	100.54	413.518	408.705	443.05	2.07196	up	--	embryonic protein DC-8-like [Physcomitrium patens]	--
Pp3c7_13780	84.0365	80.1604	73.8566	14.0472	13.1869	13.0622	-2.56642	down	--	uncharacterized protein LOC112285105 [Physcomitrium patens]	IKU1_ARATH RecName: Full=Protein HAIKU1 {ECO:0000305}; AltName: Full=MPK3/6-targeted VQ-motif-containing protein 9 {ECO:0000303|PubMed:24750137}; AltName: Full=VQ motif-containing protein 14 {ECO:0000303|PubMed:22535423}; Short=AtVQ14 {ECO:0000303|PubMed:22535423};
Pp3c1_39700	0.2335	0.1324	0.1919	761.614	755.426	720.487	11.9643	up	ko00940: Phenylpropanoid biosynthesis; ko01100: Metabolic pathways; ko01110: Biosynthesis of secondary metabolites	8-hydroxygeraniol dehydrogenase-like [Physcomitrium patens]	10HGO_CATRO RecName: Full=8-hydroxygeraniol dehydrogenase; Short=Cr10HGO; EC=1.1.1.324;
Pp3c9_14080	59.8065	58.3429	58.6733	10.7993	10.2687	10.2524	-2.50149	down	--	uncharacterized protein LOC112286679 [Physcomitrium patens]	ERF17_ARATH RecName: Full=Ethylene-responsive transcription factor ERF017;
Pp3c20_18320	2.3252	2.7185	3.5065	49.8197	49.8724	51.0582	4.1387	up	--	uncharacterized protein LOC112273047 [Physcomitrium patens]	HIP21_ARATH RecName: Full=Heavy metal-associated isoprenylated plant protein 21 {ECO:0000303|PubMed:21072340, ECO:0000303|PubMed:23368984}; Short=AtHIP21 {ECO:0000303|PubMed:23368984}; Short=AtHIPP21 {ECO:0000303|PubMed:21072340, ECO:0000303|PubMed:23368984}; Flags: Precursor;
Pp3c13_11470	56.0839	56.4535	54.9134	8.5011	8.8562	8.8224	-2.68223	down	--	uncharacterized protein LOC112290586 [Physcomitrium patens]	--
Pp3c1_9560	88.7125	85.6892	85.5001	19.1626	18.4651	19.7689	-2.18305	down	--	RING-H2 finger protein ATL5-like [Physcomitrium patens]	ATL2_ARATH RecName: Full=RING-H2 finger protein ATL2; EC=2.3.2.27 {ECO:0000305}; AltName: Full=Protein ARABIDOPSIS TOXICOS EN LEVADURA 2; Short=Protein ATL2; AltName: Full=RING-type E3 ubiquitin transferase ATL2 {ECO:0000305};
Pp3c15_18140	52.7245	55.3011	52.146	220.006	216.834	222.259	2.03591	up	--	uncharacterized protein LOC112292421 [Physcomitrium patens]	--
Pp3c4_18020	0.885	0.712	0.7554	31.7213	32.171	35.5736	5.3966	up	--	uncharacterized protein LOC112281609 [Physcomitrium patens]	--
Pp3c22_12550	52.3889	51.9345	44.9086	5.4118	5.0214	5.08	-3.26984	down	--	protein EXORDIUM-like 2 [Physcomitrium patens]	PHI1_TOBAC RecName: Full=Protein PHOSPHATE-INDUCED 1 {ECO:0000303|PubMed:10189698}; Flags: Precursor;
Pp3c7_22090	59.0548	64.5705	61.6524	274.412	279.084	274.381	2.15437	up	--	cold-regulated 413 inner membrane protein 2, chloroplastic-like [Physcomitrium patens]	CRIM2_ARATH RecName: Full=Cold-regulated 413 inner membrane protein 2, chloroplastic; Short=AtCOR413-IM2; AltName: Full=Cold-regulated 413 thylakoid membrane 2; Short=AtCOR413-TM2; Flags: Precursor;
Pp3c21_15220	132.102	117.624	118.202	23.857	22.9518	25.9614	-2.34141	down	--	uncharacterized protein LOC112274303 isoform X1 [Physcomitrium patens]	HIP21_ARATH RecName: Full=Heavy metal-associated isoprenylated plant protein 21 {ECO:0000303|PubMed:21072340, ECO:0000303|PubMed:23368984}; Short=AtHIP21 {ECO:0000303|PubMed:23368984}; Short=AtHIPP21 {ECO:0000303|PubMed:21072340, ECO:0000303|PubMed:23368984}; Flags: Precursor;
Pp3c16_13060	40.4692	36.676	34.7502	5.076	4.9376	4.9553	-2.9057	down	--	hypothetical protein PHYPA_020906 [Physcomitrium patens]	ERF22_ARATH RecName: Full=Ethylene-responsive transcription factor ERF022;
Pp3c21_9810	11.1179	8.6684	8.4435	73.5551	70.5397	74.2667	2.94802	up	ko00061: Fatty acid biosynthesis; ko00071: Fatty acid degradation; ko01100: Metabolic pathways; ko01212: Fatty acid metabolism; ko04146: Peroxisome	long chain acyl-CoA synthetase 9, chloroplastic-like [Physcomitrium patens]	LACS9_ARATH RecName: Full=Long chain acyl-CoA synthetase 9, chloroplastic; EC=6.2.1.3;
Pp3c11_22850	128.8	128.598	119.5	28.4033	27.4719	27.1946	-2.1862	down	--	uncharacterized protein LOC112288390 [Physcomitrium patens]	--
Pp3c20_16830	151.448	144.852	149.861	27.0662	29.2047	26.1375	-2.4419	down	--	hypothetical protein PHYPA_025225 [Physcomitrium patens]	--
Pp3c16_6270	48.4274	43.8922	43.9696	7.9924	7.538	8.5189	-2.50576	down	--	inactive poly [ADP-ribose]	RCD1_ARATH RecName: Full=Inactive poly [ADP-ribose] polymerase RCD1; AltName: Full=Protein RADICAL-INDUCED CELL DEATH 1;
Pp3c16_8630	35.704	36.0172	33.2981	3.6879	3.1717	3.9696	-3.27975	down	ko00730: Thiamine metabolism; ko01100: Metabolic pathways; ko01240: Biosynthesis of cofactors	phosphomethylpyrimidine synthase, chloroplastic-like [Physcomitrium patens]	THIC_ARATH RecName: Full=Phosphomethylpyrimidine synthase, chloroplastic; EC=4.1.99.17; AltName: Full=Hydroxymethylpyrimidine phosphate synthase; Short=HMP-P synthase; Short=HMP-phosphate synthase; Short=HMPP synthase; AltName: Full=Protein PYRIMIDINE REQUIRING; AltName: Full=Thiamine biosynthesis protein ThiC; Short=Protein THIAMINE C; Flags: Precursor;
Pp3c1_38440	215.916	212.905	217.927	57.3919	53.4551	54.5986	-1.97142	down	--	uncharacterized protein LOC112282867 [Physcomitrium patens]	RSBZ4_ORYSJ RecName: Full=bZIP transcription factor RISBZ4 {ECO:0000305}; AltName: Full=Rice seed bZIP4 {ECO:0000305}; AltName: Full=bZIP transcription factor 15 {ECO:0000303|PubMed:18065552}; Short=OsbZIP15 {ECO:0000303|PubMed:18065552};
Pp3c23_21770	11.0723	10.3646	10.4611	67.2675	63.3584	69.2509	2.64329	up	--	uncharacterized protein LOC112276122 [Physcomitrium patens]	--
Pp3c17_21150	91.7613	109.042	109.993	10.9548	11.1282	10.4761	-3.26164	down	--	putative germin-like protein 2-1 [Physcomitrium patens]	GL23_ORYSJ RecName: Full=Putative germin-like protein 2-3; Flags: Precursor;
Pp3c2_10320	260.4	241.737	248.423	58.8982	57.5278	62.7221	-2.07079	down	--	pirin-like protein isoform X1 [Physcomitrium patens]	PIRL_SOLLC RecName: Full=Pirin-like protein;
Pp3c5_14810	7.0237	5.9722	5.7184	55.6632	52.8775	54.1109	3.11488	up	ko00010: Glycolysis / Gluconeogenesis; ko00020: Citrate cycle (TCA cycle); ko00620: Pyruvate metabolism; ko01100: Metabolic pathways; ko01110: Biosynthesis of secondary metabolites; ko01200: Carbon metabolism	pyruvate dehydrogenase E1 component subunit alpha-1, mitochondrial-like [Physcomitrium patens]	ODPA1_ARATH RecName: Full=Pyruvate dehydrogenase E1 component subunit alpha-1, mitochondrial; Short=PDHE1-A; EC=1.2.4.1; Flags: Precursor;
Pp3c21_10570	22.1754	23.8861	25.5298	194.126	192.6	171.48	2.95855	up	--	uncharacterized protein LOC112274375 [Physcomitrium patens]	--
Pp3c23_18440	77.7621	74.8143	74.0428	15.0614	13.6516	14.68	-2.38842	down	--	uncharacterized protein LOC112276081 [Physcomitrium patens]	LEA14_SOYBN RecName: Full=Desiccation protectant protein Lea14 homolog;
Pp3c12_6700	196.127	201.446	197.799	44.1036	43.2363	40.3874	-2.22573	down	--	uncharacterized protein LOC112289897 [Physcomitrium patens]	--
Pp3c9_7970	44.4405	48.9124	47.2	223.363	223.5	232.215	2.26718	up	ko00750: Vitamin B6 metabolism; ko01100: Metabolic pathways	probable voltage-gated potassium channel subunit beta [Physcomitrium patens]	KCAB_ORYSJ RecName: Full=Probable voltage-gated potassium channel subunit beta; AltName: Full=K(+) channel subunit beta;
Pp3c22_21110	2.7483	2.2172	2.2553	15.2326	14.9996	16.2573	2.68304	up	--	uncharacterized protein LOC112275048 isoform X1 [Physcomitrium patens]	--
Pp3c19_20830	67.071	61.0266	66.8866	10.9694	10.8247	11.5935	-2.54977	down	--	uncharacterized protein LOC112272757 isoform X1 [Physcomitrium patens]	PIRL_SOLLC RecName: Full=Pirin-like protein;
Pp3c26_13000	25.0885	24.6609	23.373	109.356	106.714	114.499	2.17199	up	--	ricin B-like lectin R40G2 isoform X2 [Physcomitrium patens]	40G2_ORYSJ RecName: Full=Ricin B-like lectin R40G2 {ECO:0000305}; AltName: Full=Osr40g2 {ECO:0000303|PubMed:9265787};
Pp3c1_41520	212.252	215.539	203.634	769.23	761.009	748.466	1.84692	up	--	uncharacterized protein LOC112280025 [Physcomitrium patens]	--
Pp3c13_17460	11.04	9.0847	10.6478	60.0116	58.3127	64.0928	2.56387	up	ko00500: Starch and sucrose metabolism; ko01100: Metabolic pathways; ko01110: Biosynthesis of secondary metabolites	pullulanase 1, chloroplastic-like [Physcomitrium patens]	PULA1_ARATH RecName: Full=Pullulanase 1, chloroplastic; Short=AtPU1; EC=3.2.1.142; AltName: Full=Protein LIMIT DEXTRINASE; Short=AtLDA; Flags: Precursor;
Pp3c22_4630	276.431	258.839	256.441	67.8662	71.6666	67.8828	-1.93656	down	ko00053: Ascorbate and aldarate metabolism; ko00562: Inositol phosphate metabolism; ko01100: Metabolic pathways; ko01110: Biosynthesis of secondary metabolites; ko01240: Biosynthesis of cofactors; ko04070: Phosphatidylinositol signaling system	inositol-phosphate phosphatase-like isoform X1 [Physcomitrium patens]	VTC4_ARATH RecName: Full=Inositol-phosphate phosphatase; EC=3.1.3.25 {ECO:0000269|PubMed:15550539, ECO:0000269|PubMed:19339506}; AltName: Full=L-galactose 1-phosphate phosphatase; EC=3.1.3.93 {ECO:0000269|PubMed:15550539, ECO:0000269|PubMed:19339506}; AltName: Full=Myo-inositol monophosphatase;
Pp3c1_38210	114.118	112.378	107.424	21.3482	23.6203	23.0125	-2.30122	down	--	hypothetical protein PHYPA_001766 [Physcomitrium patens]	--
Pp3c15_11070	146.616	149.362	150.6	548.282	545.478	537.065	1.8638	up	ko00196: Photosynthesis - antenna proteins; ko01100: Metabolic pathways	chlorophyll a-b binding protein L1818, chloroplastic-like [Physcomitrium patens]	LHSR1_CHLRE RecName: Full=Light-harvesting complex stress-related protein 1, chloroplastic {ECO:0000303|PubMed:19940928}; AltName: Full=Chlorophyll a-b binding protein LHCSR1 {ECO:0000305}; Flags: Precursor;
Pp3c9_3440	586.874	631.677	604.573	2472.66	2424.43	2361.57	1.98806	up	ko00196: Photosynthesis - antenna proteins; ko01100: Metabolic pathways	chlorophyll a-b binding protein L1818, chloroplastic-like [Physcomitrium patens]	LHSR1_CHLRE RecName: Full=Light-harvesting complex stress-related protein 1, chloroplastic {ECO:0000303|PubMed:19940928}; AltName: Full=Chlorophyll a-b binding protein LHCSR1 {ECO:0000305}; Flags: Precursor;
Pp3c2_31380	0.4587	0.468	0.6843	23.5349	23.6986	24.9172	5.48576	up	--	low molecular mass early light-inducible protein HV90, chloroplastic-like [Physcomitrium patens]	DS22_CRAPL RecName: Full=Desiccation stress protein DSP-22, chloroplastic; Flags: Precursor;
Pp3c7_7810	49.8538	48.2354	50.1042	7.6217	8.1819	7.3504	-2.6838	down	ko00513: Various types of N-glycan biosynthesis; ko01100: Metabolic pathways	uncharacterized alpha-1,2-galactosyltransferase C1289.13c-like [Physcomitrium patens]	GMGT1_CYATE RecName: Full=Galactomannan galactosyltransferase 1; EC=2.4.1.-;
Pp3c4_15840	2.0446	2.1623	1.9556	27.1143	26.6414	25.3135	3.67673	up	--	hypothetical protein PHYPA_006279 [Physcomitrium patens]	--
Pp3c20_22310	70.2349	79.7166	70.1235	380.838	391.839	381.464	2.3854	up	--	cold-regulated 413 plasma membrane protein 1-like [Physcomitrium patens]	CRPM2_ARATH RecName: Full=Cold-regulated 413 plasma membrane protein 2; Short=AtCOR413-PM2;
Pp3c6_9870	1.7453	1.8317	1.7389	18.3116	17.9585	19.0227	3.37426	up	--	SPX domain-containing membrane protein Os06g0129400-like isoform X1 [Physcomitrium patens]	SPXM3_ARATH RecName: Full=SPX domain-containing membrane protein At4g22990;
Pp3c3_37540	2.002	1.8377	1.8957	15.0799	16.0701	16.1145	3.03833	up	ko04712: Circadian rhythm - plant	uncharacterized protein LOC112280611 [Physcomitrium patens]	RVE1_ARATH RecName: Full=Protein REVEILLE 1;
Pp3c14_21300	19.3234	17.6403	17.5025	74.5014	71.6873	77.3588	2.03309	up	ko00270: Cysteine and methionine metabolism; ko00280: Valine, leucine and isoleucine degradation; ko00290: Valine, leucine and isoleucine biosynthesis; ko00770: Pantothenate and CoA biosynthesis; ko00966: Glucosinolate biosynthesis; ko01100: Metabolic pathways; ko01110: Biosynthesis of secondary metabolites; ko01210: 2-Oxocarboxylic acid metabolism; ko01230: Biosynthesis of amino acids; ko01240: …	branched-chain-amino-acid aminotransferase, cytosolic-like isoform X1 [Physcomitrium patens]	BCAT5_ARATH RecName: Full=Branched-chain-amino-acid aminotransferase 5, chloroplastic; Short=Atbcat-5; EC=2.6.1.42; Flags: Precursor;
Pp3c19_8700	54.6389	49.8006	47.0511	7.3403	8.1885	6.7894	-2.76763	down	--	uncharacterized protein LOC112272790 isoform X2 [Physcomitrium patens]	TIF8_ARATH RecName: Full=Protein TIFY 8 {ECO:0000303|PubMed:17499004};
Pp3c11_25970	5.1783	4.6378	6.8704	107.449	104.129	97.6588	4.21083	up	--	hypothetical protein PHYPA_015597 [Physcomitrium patens]	--
Pp3c22_5700	97.3427	95.902	96.7043	324.757	328.185	323.164	1.7467	up	--	hypothetical protein PHYPA_026757 [Physcomitrium patens]	--
Pp3c3_1210	99.9373	94.2783	94.3414	22.3648	23.533	22.4239	-2.08294	down	--	glucose-6-phosphate/phosphate translocator 1, chloroplastic-like [Physcomitrium patens]	GPT1_ARATH RecName: Full=Glucose-6-phosphate/phosphate translocator 1, chloroplastic {ECO:0000303|PubMed:15722468}; Short=AtGPT1 {ECO:0000303|PubMed:15722468}; Flags: Precursor;
Pp3c10_22850	13.1239	12.1539	13.1638	79.8943	83.54	84.6508	2.68595	up	--	periostin-like isoform X2 [Physcomitrium patens]	--
Pp3c27_1820	53.8645	52.7802	51.1812	214.708	230.292	233.687	2.09983	up	--	uncharacterized protein LOC112278541 [Physcomitrium patens]	--
Pp3c14_11460	5.7757	5.2487	5.8809	56.8675	55.3408	54.9871	3.30226	up	--	uncharacterized protein LOC112291516 [Physcomitrium patens]	--
Pp3c5_15580	28.6878	25.4797	26.7332	113.05	109.55	118.769	2.07314	up	--	ADP,ATP carrier protein 2, chloroplastic-like [Physcomitrium patens]	TLC2_ARATH RecName: Full=ADP,ATP carrier protein 2, chloroplastic; AltName: Full=ADP/ATP translocase 2; AltName: Full=Adenine nucleotide translocase 2; Flags: Precursor;
Pp3c6_19550	110.658	105.518	100.275	26.8575	26.9061	27.6707	-1.96236	down	ko00330: Arginine and proline metabolism; ko01100: Metabolic pathways	arginine decarboxylase-like [Physcomitrium patens]	SPE1_DIACA RecName: Full=Arginine decarboxylase; Short=ADC; Short=ARGDC; EC=4.1.1.19;
Pp3c4_21070	2.5376	2.1677	1.9457	24.0349	23.8736	27.22	3.49234	up	--	uncharacterized protein LOC112281836 [Physcomitrium patens]	--
Pp3c26_10570	14.2826	12.7186	12.6262	57.7353	57.581	60.857	2.14842	up	--	kinesin-like protein KIN-5D [Physcomitrium patens]	KN5A_ORYSJ RecName: Full=Kinesin-like protein KIN-5A {ECO:0000305};
Pp3c1_18010	34.033	37.6305	35.8588	0.5392	0.6447	0.6877	-5.85026	down	--	probable esterase D14L [Physcomitrium patens]	D14L_ORYSJ RecName: Full=Probable esterase D14L; AltName: Full=Protein DWARF-14-like; Short=Protein D14-like; AltName: Full=Protein HEBIBA D14L {ECO:0000303|PubMed:26680197};
Pp3c12_20160	70.3105	64.651	63.9399	14.9812	14.7968	15.9392	-2.12495	down	--	ABC transporter A family member 8-like [Physcomitrium patens]	AB7A_ARATH RecName: Full=ABC transporter A family member 7; Short=ABC transporter ABCA.7; Short=AtABCA7; AltName: Full=Probable ABC2 homolog 6;
Pp3c16_6700	54.9751	53.0519	52.6616	7.3061	7.3141	6.8541	-2.90864	down	--	calcium uniporter protein 6, mitochondrial-like [Physcomitrium patens]	MCU6_ARATH RecName: Full=Calcium uniporter protein 6, mitochondrial; Flags: Precursor;
Pp3c11_4920	32.2946	33.9652	34.6404	149.058	143.069	147.91	2.11979	up	--	protein SPT2 homolog [Physcomitrium patens]	--
Pp3c2_13330	17.7595	16.2369	16.1596	1.8023	1.7325	1.7334	-3.25486	down	--	probable cellulose synthase A catalytic subunit 3 [UDP-forming]	CESA5_ORYSI RecName: Full=Probable cellulose synthase A catalytic subunit 5 [UDP-forming]; EC=2.4.1.12; AltName: Full=OsCesA5;
Pp3c12_16880	82.1726	83.4655	92.6637	405.219	412.558	388.851	2.21894	up	--	outer envelope pore protein 16, chloroplastic-like [Physcomitrium patens]	OEP16_PEA RecName: Full=Outer envelope pore protein 16, chloroplastic; AltName: Full=Chloroplastic outer envelope pore protein of 16 kDa;
Pp3c23_5980	87.4869	77.8353	74.1331	11.9724	12.4014	14.1813	-2.63794	down	--	uncharacterized protein LOC112276120 [Physcomitrium patens]	--
Pp3c21_18060	59.0165	59.3249	56.338	10.0894	10.574	10.0998	-2.51064	down	ko03018: RNA degradation	probable CCR4-associated factor 1 homolog 6 [Physcomitrium patens]	CAF1F_ARATH RecName: Full=Probable CCR4-associated factor 1 homolog 6; EC=3.1.13.4;
Pp3c16_6290	70.3571	62.9024	62.8972	11.107	12.8575	12.3457	-2.43785	down	--	phosphoglucan phosphatase LSF1, chloroplastic-like [Physcomitrium patens]	LSF1_ARATH RecName: Full=Phosphoglucan phosphatase LSF1, chloroplastic; EC=3.1.3.-; AltName: Full=Phosphoglucan phosphatase like sex Four1; AltName: Full=Protein LIKE SEX4 1; Flags: Precursor;
Pp3c15_19020	1.1074	1.0546	1.2092	26.9198	25.8312	27.9319	4.57797	up	--	mechanosensitive ion channel protein 1, mitochondrial-like [Physcomitrium patens]	MSL1_ARATH RecName: Full=Mechanosensitive ion channel protein 1, mitochondrial; AltName: Full=Mechanosensitive channel of small conductance-like 1; AltName: Full=MscS-Like protein 1; Flags: Precursor;
Pp3c9_24460	7.2157	7.2204	6.4769	55.4231	57.5829	55.5883	3.00599	up	--	uncharacterized protein LOC112287014 [Physcomitrium patens]	--
Pp3c16_23630	177.554	185.256	189.505	27.1177	32.1337	27.2203	-2.68172	down	--	hypothetical protein PHYPA_021395 [Physcomitrium patens]	--
Pp3c18_14950	89.8144	84.9479	81.4374	19.3857	19.8795	18.2851	-2.15871	down	--	probable BOI-related E3 ubiquitin-protein ligase 2 [Physcomitrium patens]	BRG2_ARATH RecName: Full=Probable BOI-related E3 ubiquitin-protein ligase 2; EC=2.3.2.27 {ECO:0000250|UniProtKB:Q9FHE4}; AltName: Full=RING-type E3 ubiquitin transferase BRG2 {ECO:0000305};
Pp3c24_14040	66.5525	68.0931	61.0962	10.3792	10.6091	11.7694	-2.58336	down	ko00270: Cysteine and methionine metabolism; ko00920: Sulfur metabolism; ko01100: Metabolic pathways; ko01110: Biosynthesis of secondary metabolites; ko01200: Carbon metabolism; ko01230: Biosynthesis of amino acids	serine acetyltransferase 5-like [Physcomitrium patens]	SAT5_ARATH RecName: Full=Serine acetyltransferase 5; Short=AtSAT-5; EC=2.3.1.30; AltName: Full=AtSERAT1;1; AltName: Full=SAT-c;
Pp3c1_20330	139.609	133.515	132.408	35.7668	33.9706	37.7992	-1.91914	down	--	uncharacterized protein LOC112282172 isoform X1 [Physcomitrium patens]	MCA4_ARATH RecName: Full=Metacaspase-4; Short=AtMC4; EC=3.4.22.-; AltName: Full=Metacaspase 2d; Short=AtMCP2d; AltName: Full=Metacaspase-7; Contains: RecName: Full=Metacaspase-4 subunit p20; Contains: RecName: Full=Metacaspase-4 subunit p10;
Pp3c1_12130	7.1318	5.9787	5.0243	66.9722	62.6838	68.0391	3.44077	up	--	uncharacterized protein LOC112282860 [Physcomitrium patens]	--
Pp3c5_1730	27.8692	25.8511	25.4472	3.3944	3.3683	3.3687	-2.97018	down	--	uncharacterized protein LOC112282356 [Physcomitrium patens]	--
Pp3c3_30990	25.5245	23.3723	22.3078	96.0398	95.2265	97.63	2.01648	up	ko00562: Inositol phosphate metabolism; ko01100: Metabolic pathways; ko01110: Biosynthesis of secondary metabolites	inositol-3-phosphate synthase-like [Physcomitrium patens]	INO1_MESCR RecName: Full=Inositol-3-phosphate synthase; Short=MIP synthase; EC=5.5.1.4; AltName: Full=Myo-inositol 1-phosphate synthase; Short=IPS; Short=MI-1-P synthase;
Pp3c16_6980	89.9128	86.6711	80.9757	17.6658	19.3919	19.2157	-2.19886	down	--	F-box protein At2g26850-like [Physcomitrium patens]	FB118_ARATH RecName: Full=F-box protein At2g26850;
Pp3c19_1590	39.1656	38.3763	41.2816	208.174	204.564	194.344	2.34885	up	--	uncharacterized protein LOC112296056 [Physcomitrium patens]	--
Pp3c9_2920	39.6003	39.3831	40.3559	4.4347	4.7242	5.2006	-3.05928	down	--	GDSL esterase/lipase 6-like [Physcomitrium patens]	GLIP6_ARATH RecName: Full=GDSL esterase/lipase 6; EC=3.1.1.-; AltName: Full=Extracellular lipase 6; Flags: Precursor;
Pp3c17_20220	3.9957	3.7146	3.9643	38.2417	36.5434	37.8626	3.26641	up	--	haloacid dehalogenase-like hydrolase domain-containing protein 3 [Physcomitrium patens]	--
Pp3c20_9970	2.5213	2.3525	2.7214	23.6344	23.299	24.4539	3.22906	up	--	interferon-related developmental regulator 2-like [Physcomitrium patens]	--
Pp3c21_9440	8.5866	8.2413	7.6197	57.9721	55.6727	56.0097	2.7901	up	--	uncharacterized protein LOC112273976 isoform X2 [Physcomitrium patens]	--
Pp3c10_21470	2.7476	2.1149	2.8016	36.4324	36.9232	36.532	3.83859	up	--	uncharacterized protein LOC112287449 [Physcomitrium patens]	--
Pp3c8_14050	0.6157	0.6069	0.419	15.3081	14.6045	15.5817	4.78455	up	--	uncharacterized protein LOC112286057 isoform X2 [Physcomitrium patens]	Y1181_ARATH RecName: Full=Uncharacterized aarF domain-containing protein kinase At1g71810, chloroplastic; EC=2.7.-.-; Flags: Precursor;
Pp3c5_4400	18.0422	17.1655	18.0352	149.323	144.236	151.065	3.05789	up	--	hypothetical protein PHYPA_007236 [Physcomitrium patens]	--
Pp3c2_10660	74.5102	70.931	67.3376	15.7381	15.8821	17.0159	-2.13325	down	--	probable protein phosphatase 2C 57 [Physcomitrium patens]	P2C27_ARATH RecName: Full=Probable protein phosphatase 2C 27 {ECO:0000303|PubMed:19021904}; Short=AtPP2C27 {ECO:0000303|PubMed:19021904}; EC=3.1.3.16 {ECO:0000255|PROSITE-ProRule:PRU01082}; AltName: Full=Probable protein phosphatase 2C G group 1 {ECO:0000303|PubMed:22627139}; Short=AtPP2CG1 {ECO:0000303|PubMed:22627139};
Pp3c19_17300	57.0994	55.7943	52.9716	10.3645	11.8092	10.7129	-2.33966	down	--	hypothetical protein PHYPA_024248 [Physcomitrium patens]	--
Pp3c22_13190	5.6755	5.7724	7.0162	50.2759	47.2565	47.2203	2.96724	up	--	late embryogenesis abundant protein Lea14-A-like [Physcomitrium patens]	LEA14_GOSHI RecName: Full=Late embryogenesis abundant protein Lea14-A;
Pp3c10_10820	60.8978	52.6774	52.2145	9.4861	8.8568	10.6383	-2.51895	down	--	F-box protein At5g46170-like [Physcomitrium patens]	FB285_ARATH RecName: Full=F-box protein At5g46170;
Pp3c9_5900	98.2392	93.8745	98.8301	18.7192	19.5621	20.6976	-2.30689	down	--	uncharacterized protein LOC112286649 [Physcomitrium patens]	--
Pp3c20_3400	0.5151	0.6424	0.5847	32.6842	30.5417	31.3423	5.75927	up	ko00052: Galactose metabolism; ko00520: Amino sugar and nucleotide sugar metabolism; ko01100: Metabolic pathways; ko01250: Biosynthesis of nucleotide sugars	UDP-glucose 4-epimerase GEPI48-like isoform X2 [Physcomitrium patens]	UGE1_PEA RecName: Full=Bifunctional UDP-glucose 4-epimerase and UDP-xylose 4-epimerase 1 {ECO:0000303|PubMed:19754426}; EC=5.1.3.2 {ECO:0000269|PubMed:19754426}; EC=5.1.3.5 {ECO:0000269|PubMed:19754426}; AltName: Full=UDP-D-xylose 4-epimerase {ECO:0000305}; AltName: Full=UDP-L-arabinose 4-epimerase {ECO:0000305}; AltName: Full=UDP-galactose 4-epimerase 1 {ECO:0000303|PubMed:19754426}; AltName: Fu…
Pp3c24_16410	37.1973	37.9175	34.7904	3.5319	3.7776	4.2851	-3.24872	down	ko00010: Glycolysis / Gluconeogenesis; ko00710: Carbon fixation in photosynthetic organisms; ko01100: Metabolic pathways; ko01110: Biosynthesis of secondary metabolites; ko01200: Carbon metabolism; ko01230: Biosynthesis of amino acids	glyceraldehyde-3-phosphate dehydrogenase, cytosolic-like isoform X1 [Physcomitrium patens]	G3PC_SINAL RecName: Full=Glyceraldehyde-3-phosphate dehydrogenase, cytosolic; EC=1.2.1.12;
Pp3c14_22890	95.4204	92.1204	84.5766	21.4656	21.079	21.2145	-2.0976	down	--	NADPH--cytochrome P450 reductase 1-like [Physcomitrium patens]	NCPR1_ARATH RecName: Full=NADPH--cytochrome P450 reductase 1 {ECO:0000255|HAMAP-Rule:MF_03212}; Short=AtCPR1 {ECO:0000303|PubMed:31138208}; Short=CPR 1 {ECO:0000255|HAMAP-Rule:MF_03212, ECO:0000303|PubMed:31138208, ECO:0000303|PubMed:9235908}; Short=P450R 1 {ECO:0000255|HAMAP-Rule:MF_03212}; EC=1.6.2.4 {ECO:0000255|HAMAP-Rule:MF_03212}; AltName: Full=Cytochrome P450 73 A5 {ECO:0000303|PubMed:9235…
Pp3c12_8440	94.91	95.3348	94.2992	23.2118	24.9956	24.9811	-1.96394	down	ko00940: Phenylpropanoid biosynthesis; ko00941: Flavonoid biosynthesis; ko00945: Stilbenoid, diarylheptanoid and gingerol biosynthesis; ko01100: Metabolic pathways; ko01110: Biosynthesis of secondary metabolites	cytochrome P450 71A1-like [Physcomitrium patens]	C3H_NARPS RecName: Full=p-coumarate 3-hydroxylase {ECO:0000303|PubMed:29229969}; EC=1.14.13.- {ECO:0000312|EMBL:AUG71937.1}; AltName: Full=Cytochrome P450 C3H {ECO:0000305};
Pp3c4_12160	14.7925	16.3548	15.2834	100.711	102.23	98.3542	2.69326	up	--	hypothetical protein PHYPA_006099 [Physcomitrium patens]	--
Pp3c15_25770	7.5079	6.2741	8.3108	53.8122	52.8609	57.9453	2.89402	up	ko04144: Endocytosis	senescence/dehydration-associated protein At4g35985, chloroplastic-like [Physcomitrium patens]	SDEH4_ARATH RecName: Full=Senescence/dehydration-associated protein At4g35985, chloroplastic {ECO:0000305}; Flags: Precursor;
Pp3c26_7990	45.5226	48.3019	49.1074	6.3536	5.4752	5.9398	-3.01188	down	--	F-box/kelch-repeat protein At2g44130-like [Physcomitrium patens]	FBK46_ARATH RecName: Full=F-box/kelch-repeat protein At2g44130;
Pp3c13_12890	106.28	103.608	104.314	27.5602	29.0348	27.8948	-1.8996	down	--	protein EXORDIUM-like 2 [Physcomitrium patens]	PHI1_TOBAC RecName: Full=Protein PHOSPHATE-INDUCED 1 {ECO:0000303|PubMed:10189698}; Flags: Precursor;
Pp3c22_11040	96.9687	93.8977	90.9572	22.3643	23.1297	22.5456	-2.05494	down	--	uncharacterized protein LOC112275248 [Physcomitrium patens]	GAT22_ARATH RecName: Full=Putative GATA transcription factor 22 {ECO:0000303|PubMed:17208962}; AltName: Full=Protein CYTOKININ-RESPONSIVE GATA FACTOR 1 {ECO:0000303|PubMed:17587690}; AltName: Full=Protein GNC-LIKE {ECO:0000303|PubMed:18417639}; Short=AtGNL {ECO:0000303|PubMed:25077795};
Pp3c22_14960	16.5887	15.8955	19.8334	131.428	132.811	128.364	2.90426	up	--	salt stress-induced hydrophobic peptide ESI3 [Physcomitrium patens]	ESI3_THIEL RecName: Full=Salt stress-induced hydrophobic peptide ESI3;
Pp3c15_21480	2.7168	3.0468	3.1813	37.1459	35.3993	38.1161	3.62567	up	ko00053: Ascorbate and aldarate metabolism; ko00480: Glutathione metabolism; ko01100: Metabolic pathways	probable glutathione S-transferase DHAR1, cytosolic [Physcomitrium patens]	DHAR1_ORYSJ RecName: Full=Probable glutathione S-transferase DHAR1, cytosolic {ECO:0000305}; EC=2.5.1.18 {ECO:0000305}; AltName: Full=GSH-dependent dehydroascorbate reductase 1 {ECO:0000303|PubMed:10648822}; Short=OsDHAR1 {ECO:0000303|PubMed:20109239}; EC=1.8.5.1 {ECO:0000269|PubMed:19011360}; AltName: Full=Glutathione-dependent dehydroascorbate reductase 1 {ECO:0000305};
Pp3c3_2690	3.0245	3.2285	2.6847	20.5791	21.3008	21.8271	2.82811	up	--	uncharacterized protein LOC112280178 isoform X1 [Physcomitrium patens]	LNK2_ARATH RecName: Full=Protein LNK2 {ECO:0000303|PubMed:23818596}; AltName: Full=Night light-inducible and clock-regulated 2 {ECO:0000303|PubMed:23818596};
Pp3c9_12560	15.3116	12.6698	12.7247	0.2843	0.4207	0.5507	-5.02018	down	--	uncharacterized protein LOC112286265 isoform X1 [Physcomitrium patens]	--
Pp3c22_3210	4.9894	5.2175	5.6	59.2577	51.9424	53.4106	3.37697	up	--	hypothetical protein PHYPA_026649 [Physcomitrium patens]	--
Pp3c11_2950	86.7469	77.839	76.5952	16.8097	15.9485	15.5253	-2.32412	down	ko00940: Phenylpropanoid biosynthesis; ko01100: Metabolic pathways; ko01110: Biosynthesis of secondary metabolites	cinnamoyl-CoA reductase 1-like isoform X1 [Physcomitrium patens]	CCR1_PETHY RecName: Full=Cinnamoyl-CoA reductase 1 {ECO:0000303|PubMed:24985707, ECO:0000303|PubMed:25217505}; Short=PhCCR1 {ECO:0000303|PubMed:24985707, ECO:0000303|PubMed:25217505}; EC=1.2.1.44 {ECO:0000250|UniProtKB:Q9S9N9}; AltName: Full=Coniferylaldehyde synthase {ECO:0000305}; EC=1.2.1.- {ECO:0000269|PubMed:24985707, ECO:0000269|PubMed:25217505};
Pp3c2_6110	3.9141	3.3354	3.9089	59.0501	60.3648	56.567	3.97547	up	--	uncharacterized protein LOC112279162 [Physcomitrium patens]	--
Pp3c3_14907	10.2991	9.7763	12.3346	77.5233	78.3633	77.6448	2.84564	up	--	hypothetical protein PHYPA_004442 [Physcomitrium patens]	--
Pp3c2_37210	60.3717	59.1088	56.878	8.073	10.1438	9.7033	-2.66483	down	--	uncharacterized protein LOC112279007 [Physcomitrium patens]	--
Pp3c19_1860	38.4958	44.7468	39.847	229.115	230.248	211.908	2.44188	up	ko00630: Glyoxylate and dicarboxylate metabolism; ko00710: Carbon fixation in photosynthetic organisms; ko01100: Metabolic pathways; ko01110: Biosynthesis of secondary metabolites; ko01200: Carbon metabolism	ribulose bisphosphate carboxylase small chain, chloroplastic-like [Physcomitrium patens]	RBS_BETPN RecName: Full=Ribulose bisphosphate carboxylase small subunit, chloroplastic {ECO:0000255|HAMAP-Rule:MF_00860}; Short=RuBisCO small subunit {ECO:0000255|HAMAP-Rule:MF_00860}; Flags: Precursor;
Pp3c22_22950	32.3299	30.2776	31.635	4.8065	5.0289	4.5648	-2.71563	down	ko00010: Glycolysis / Gluconeogenesis; ko00030: Pentose phosphate pathway; ko00051: Fructose and mannose metabolism; ko00710: Carbon fixation in photosynthetic organisms; ko01100: Metabolic pathways; ko01110: Biosynthesis of secondary metabolites; ko01200: Carbon metabolism	uncharacterized protein LOC112274955 [Physcomitrium patens]	F16P1_BRANA RecName: Full=Fructose-1,6-bisphosphatase, chloroplastic; Short=FBPase; EC=3.1.3.11; AltName: Full=D-fructose-1,6-bisphosphate 1-phosphohydrolase; Flags: Precursor;
Pp3c1_2520	55.9461	57.7172	52.0115	10.5326	9.8276	9.7022	-2.46687	down	--	hypothetical protein PHYPA_000101 [Physcomitrium patens]	--
Pp3c3_35160	43.5136	41.8317	41.8897	4.7614	4.5156	4.0991	-3.25487	down	--	hypothetical protein PHYPA_005396 [Physcomitrium patens]	--
Pp3c4_30620	75.346	76.6088	72.5053	266.272	259.24	255.378	1.79404	up	--	membrane protein PM19L-like [Physcomitrium patens]	PM19L_ORYSJ RecName: Full=Membrane protein PM19L {ECO:0000305}; AltName: Full=PM19-like protein 1 {ECO:0000303|PubMed:26505346}; Short=OsPM19L1 {ECO:0000303|PubMed:26505346};
Pp3c19_20080	16.2618	17.6179	17.9211	81.4163	83.3046	83.6824	2.25678	up	ko00260: Glycine, serine and threonine metabolism; ko00630: Glyoxylate and dicarboxylate metabolism; ko01100: Metabolic pathways; ko01110: Biosynthesis of secondary metabolites; ko01200: Carbon metabolism	glycerate dehydrogenase-like [Physcomitrium patens]	DHGY_CUCSA RecName: Full=Glycerate dehydrogenase; Short=GDH; EC=1.1.1.29; AltName: Full=NADH-dependent hydroxypyruvate reductase; Short=HPR;
Pp3c21_19940	128.7	129.357	125.236	32.8795	33.0894	35.6402	-1.92004	down	--	mono [ADP-ribose]	--
Pp3c12_26160	1.8393	1.4612	1.43	19.7643	18.4724	19.5706	3.60587	up	--	uncharacterized protein LOC112290044 [Physcomitrium patens]	--
Pp3c18_430	53.1816	50.0496	48.5894	10.6606	11.1419	11.3165	-2.2009	down	--	xyloglucan 6-xylosyltransferase 2-like [Physcomitrium patens]	XXT2_ARATH RecName: Full=Xyloglucan 6-xylosyltransferase 2; Short=AtXT2; EC=2.4.2.39; AltName: Full=Putative glycosyltransferase 2; Short=AtGT2; EC=2.4.-.-;
Pp3c5_28420	46.7281	42.8221	44.4855	8.5065	8.3374	8.3503	-2.41548	down	ko00520: Amino sugar and nucleotide sugar metabolism; ko01100: Metabolic pathways	probable galacturonosyltransferase-like 6 [Physcomitrium patens]	GATL7_ARATH RecName: Full=Probable galacturonosyltransferase-like 7; EC=2.4.1.-;
Pp3c27_2910	51.6617	46.8238	47.4532	10.719	10.8803	11.0721	-2.16317	down	--	uncharacterized protein LOC112278457 [Physcomitrium patens]	PSI1_ARATH RecName: Full=Protein PSK SIMULATOR 1 {ECO:0000303|PubMed:25062973}; Short=AtPSI1 {ECO:0000303|PubMed:25062973};
Pp3c21_10400	2.0991	2.36	2.4133	17.5859	17.8277	18.3522	2.96373	up	ko04120: Ubiquitin mediated proteolysis	light-mediated development protein DET1-like [Physcomitrium patens]	DET1_SOLLC RecName: Full=Light-mediated development protein DET1; AltName: Full=Deetiolated1 homolog; AltName: Full=High pigmentation protein 2; AltName: Full=Protein dark green; AltName: Full=tDET1;
Pp3c16_19830	18.0839	16.5761	16.3315	1.4312	1.2488	1.5731	-3.58442	down	--	NAC domain-containing protein 79-like [Physcomitrium patens]	NAC79_ARATH RecName: Full=NAC domain-containing protein 79 {ECO:0000303|PubMed:15029955}; Short=ANAC79 {ECO:0000303|PubMed:15029955}; Short=ANAC80 {ECO:0000303|PubMed:15029955}; Short=AtNAC79 {ECO:0000303|PubMed:15029955}; Short=AtNAC80 {ECO:0000303|PubMed:15029955};
Pp3c10_7340	8.5115	7.3383	6.9608	40.2904	41.7316	45.058	2.47381	up	--	protein DETOXIFICATION 46, chloroplastic-like [Physcomitrium patens]	DTX46_ARATH RecName: Full=Protein DETOXIFICATION 46, chloroplastic {ECO:0000303|PubMed:11739388}; Short=AtDTX46 {ECO:0000303|PubMed:11739388}; AltName: Full=Multidrug and toxic compound extrusion protein 46 {ECO:0000305}; Short=MATE protein 46 {ECO:0000305}; AltName: Full=Protein EDS5 HOMOLOGUE {ECO:0000303|PubMed:26055508}; Flags: Precursor;
Pp3c12_25900	162.429	158.831	159.193	492.18	493.914	528.155	1.65145	up	--	protein LURP-one-related 15-like [Physcomitrium patens]	LOR15_ARATH RecName: Full=Protein LURP-one-related 15;
Pp3c5_3660	44.3863	44.0967	44.1163	9.8983	9.0479	10.2409	-2.18756	down	ko00330: Arginine and proline metabolism; ko01100: Metabolic pathways	arginine decarboxylase-like [Physcomitrium patens]	SPE1_ARATH RecName: Full=Arginine decarboxylase 1, chloroplastic {ECO:0000305}; Short=ADC 1 {ECO:0000305}; Short=ADC-O {ECO:0000305}; Short=ARGDC 1 {ECO:0000305}; Short=AtADC1 {ECO:0000303|PubMed:15733873}; EC=4.1.1.19 {ECO:0000269|PubMed:11576438}; Flags: Precursor;
Pp3c10_4440	72.5253	73.3845	74.6374	250.158	264.648	263.728	1.81485	up	--	hypothetical protein PHYPA_013418 [Physcomitrium patens]	--
Pp3c3_14330	9.0129	8.2991	8.1111	35.1498	35.972	36.9426	2.08336	up	--	probable alpha-glucosidase Os06g0675700 isoform X1 [Physcomitrium patens]	XYL1_ARATH RecName: Full=Alpha-xylosidase 1; EC=3.2.1.177; Flags: Precursor;
Pp3c3_14410	25.5627	28.9467	35.4089	236.447	225.642	224.232	2.92694	up	--	uncharacterized protein LOC112279575 [Physcomitrium patens]	--
Pp3c11_14770	101.106	95.1706	94.3517	29.1785	28.9343	29.6076	-1.73228	down	--	uncharacterized protein LOC112288856 [Physcomitrium patens]	--
Pp3c26_12920	3.4481	3.492	3.399	34.5507	37.316	36.7733	3.38874	up	ko01100: Metabolic pathways; ko04146: Peroxisome	NADPH-dependent aldehyde reductase 1, chloroplastic-like [Physcomitrium patens]	GRDH_DAUCA RecName: Full=Glucose and ribitol dehydrogenase; EC=1.1.1.-; AltName: Full=Carrot ABA-induced in somatic embryos 5 protein;
Pp3c13_2130	4.6867	3.3584	3.705	36.0822	34.3483	33.5049	3.14088	up	--	adenine nucleotide transporter BT1, chloroplastic/mitochondrial-like [Physcomitrium patens]	BRT1_ARATH RecName: Full=Adenine nucleotide transporter BT1, chloroplastic/mitochondrial; AltName: Full=Protein BRITTLE 1 homolog; Short=AtBT1; AltName: Full=Protein EMBRYO DEFECTIVE 104; AltName: Full=Protein EMBRYO DEFECTIVE 42; AltName: Full=Protein SODIUM HYPERSENSITIVE 1; Flags: Precursor;
Pp3c9_5310	155.865	165.369	153.954	545.432	526.944	526.9	1.74583	up	--	ribulose bisphosphate carboxylase/oxygenase activase, chloroplastic-like [Physcomitrium patens]	RCA_MALDO RecName: Full=Ribulose bisphosphate carboxylase/oxygenase activase, chloroplastic; Short=RA; Short=RuBisCO activase; Flags: Precursor;
Pp3c2_17640	28.9955	26.1803	24.4783	4.1127	4.1465	4.6641	-2.62683	down	--	probable leucine-rich repeat receptor-like protein kinase At5g49770 [Physcomitrium patens]	HPCA1_ARATH RecName: Full=Leucine-rich repeat receptor protein kinase HPCA1 {ECO:0000305}; EC=2.7.11.1 {ECO:0000269|PubMed:32076270}; AltName: Full=Protein HYDROGEN-PEROXIDE-INDUCED CALCIUM INCREASES 1 {ECO:0000303|PubMed:32076270}; Flags: Precursor;
Pp3c7_12190	3.484	2.9031	2.8839	20.1045	20.882	20.1252	2.71613	up	--	phototropin-2-like isoform X1 [Physcomitrium patens]	PHOT2_ARATH RecName: Full=Phototropin-2; EC=2.7.11.1; AltName: Full=Defective in chloroplast avoidance protein 1; AltName: Full=Non-phototropic hypocotyl 1-like protein 1; Short=AtKin7; Short=NPH1-like protein 1;
Pp3c3_25940	93.2989	85.2619	90.0393	18.8598	21.6417	20.1464	-2.15166	down	--	ras-related protein RABH1e-like [Physcomitrium patens]	RAH1E_ARATH RecName: Full=Ras-related protein RABH1e; Short=AtRABH1e;
Pp3c16_13851	17.578	14.8762	14.7895	2.1137	1.8956	2.0205	-2.97221	down	ko02010: ABC transporters	pleiotropic drug resistance protein 1-like [Physcomitrium patens]	AB42G_ORYSJ RecName: Full=ABC transporter G family member 42 {ECO:0000303|PubMed:18299247}; Short=OsABCG42 {ECO:0000303|PubMed:18299247}; AltName: Full=Pleiotropic drug resistance protein 12 {ECO:0000303|PubMed:12644668, ECO:0000303|PubMed:16506311}; Short=OsPDR12 {ECO:0000303|PubMed:16506311};
Pp3c16_7270	3.1541	2.8795	3.1284	36.349	34.9149	36.453	3.55155	up	--	protein CCC1-like [Physcomitrium patens]	VIT1_ORYSJ RecName: Full=Vacuolar iron transporter 1 {ECO:0000305}; Short=OsVIT1 {ECO:0000303|PubMed:22731699};
Pp3c7_1960	2.4303	2.1629	2.5795	18.9861	17.8469	19.7476	2.97634	up	--	protein trichome birefringence-like 8 [Physcomitrium patens]	TBL11_ARATH RecName: Full=Protein trichome birefringence-like 11;
Pp3c2_12680	307.795	295.945	290.38	97.0235	97.6649	92.587	-1.64223	down	--	ubiquinol oxidase 2, mitochondrial-like [Physcomitrium patens]	AOX1A_ARATH RecName: Full=Ubiquinol oxidase 1a, mitochondrial; EC=1.10.3.11 {ECO:0000269|PubMed:9554960}; AltName: Full=Alternative oxidase 1a; Flags: Precursor;
Pp3c9_3190	82.086	74.1337	73.556	19.3737	19.1652	20.4472	-1.96537	down	--	CSC1-like protein ERD4 [Physcomitrium patens]	CSC1L_BRAJU RecName: Full=CSC1-like protein ERD4; AltName: Full=Protein EARLY-RESPONSIVE TO DEHYDRATION STRESS 4;
Pp3c11_15160	1.3207	1.8206	1.7965	20.0513	19.5721	20.7455	3.6087	up	--	CBS domain-containing protein CBSCBSPB3-like [Physcomitrium patens]	Y3295_ARATH RecName: Full=CBS domain-containing protein CBSCBSPB3;
Pp3c17_20040	19.1929	20.713	20.2186	78.4681	79.8808	80.6661	1.98603	up	--	hypothetical protein PHYPA_022357 [Physcomitrium patens]	--
Pp3c1_40570	118.122	127.299	127.645	451.929	482.289	460.859	1.89751	up	--	outer envelope pore protein 16, chloroplastic-like [Physcomitrium patens]	OEP16_PEA RecName: Full=Outer envelope pore protein 16, chloroplastic; AltName: Full=Chloroplastic outer envelope pore protein of 16 kDa;
Pp3c10_13570	3.3806	2.3672	2.6618	27.9887	26.463	29.662	3.3179	up	--	uncharacterized protein LOC112288021 [Physcomitrium patens]	--
Pp3c5_26150	0.5993	0.5242	0.3878	15.8623	14.7521	17.7844	4.99296	up	ko04120: Ubiquitin mediated proteolysis; ko04712: Circadian rhythm - plant	E3 ubiquitin-protein ligase COP1-like [Physcomitrium patens]	COP1_PEA RecName: Full=E3 ubiquitin-protein ligase COP1; EC=2.3.2.27 {ECO:0000250|UniProtKB:P43254}; AltName: Full=Constitutive photomorphogenesis protein 1; AltName: Full=RING-type E3 ubiquitin transferase COP1 {ECO:0000305};
Pp3c8_13280	66.7004	61.7313	60.9235	15.3149	16.2447	15.7175	-2.00621	down	ko00220: Arginine biosynthesis; ko00250: Alanine, aspartate and glutamate metabolism; ko00910: Nitrogen metabolism; ko01100: Metabolic pathways; ko01200: Carbon metabolism	glutamate dehydrogenase B-like [Physcomitrium patens]	DHE3_SOLLC RecName: Full=Glutamate dehydrogenase; Short=GDH; EC=1.4.1.3; AltName: Full=Legdh1;
Pp3c15_25860	6.9669	6.964	6.4205	39.4585	40.7023	40.5775	2.56381	up	--	uncharacterized protein LOC112292085 [Physcomitrium patens]	--
Pp3c7_10840	1.1656	1.134	1.1744	31.034	31.6733	33.4296	4.78641	up	--	CASP-like protein 1U4 [Physcomitrium patens]	CSPL1_PHYPA RecName: Full=CASP-like protein 1U4; Short=PpCASPL1U4;
Pp3c6_28740	57.692	53.0351	53.5105	6.2342	7.3126	8.1459	-2.92452	down	ko00500: Starch and sucrose metabolism; ko01100: Metabolic pathways; ko01110: Biosynthesis of secondary metabolites	hypothetical protein PHYPA_009603 [Physcomitrium patens]	--
Pp3c9_20230	0.5353	0.5301	0.5158	19.5252	19.275	21.9576	5.25951	up	--	F-box only protein 6-like [Physcomitrium patens]	FB34_ARATH RecName: Full=Putative F-box protein At1g33530;
Pp3c4_20080	21.1706	19.2917	19.5576	3.7145	3.6301	3.8325	-2.42845	down	ko00500: Starch and sucrose metabolism; ko01100: Metabolic pathways; ko01110: Biosynthesis of secondary metabolites	probable trehalose-phosphate phosphatase C [Physcomitrium patens]	TPPA_ARATH RecName: Full=Trehalose-phosphate phosphatase A; Short=AtTPPA; EC=3.1.3.12; AltName: Full=Trehalose 6-phosphate phosphatase;
Pp3c6_28290	51.8313	46.6225	46.5395	6.0321	6.8393	7.6306	-2.82581	down	--	ethylene-responsive transcription factor ERF043-like [Physcomitrium patens]	DREB3_ARATH RecName: Full=Dehydration-responsive element-binding protein 3; AltName: Full=Protein TINY 2;
Pp3c6_520	143.96	161.887	159.111	35.9676	36.7189	35.5856	-2.10837	down	--	probable xyloglucan endotransglucosylase/hydrolase protein [Physcomitrium patens]	XTH34_POPPZ RecName: Full=Xyloglucan endotransglucosylase protein 34 {ECO:0000305}; Short=XET protein 34 {ECO:0000305}; EC=2.4.1.207 {ECO:0000255|RuleBase:RU361120, ECO:0000269|PubMed:12595718, ECO:0000269|PubMed:15020748, ECO:0000269|PubMed:15125664, ECO:0000269|PubMed:15804235, ECO:0000269|PubMed:16014999}; AltName: Full=PttXET16-34 {ECO:0000303|PubMed:17504814}; AltName: Full=PttXET16A {ECO:00…
Pp3c1_40350	7.3795	6.5207	6.1147	38.8574	38.9168	39.405	2.54492	up	ko00270: Cysteine and methionine metabolism; ko00280: Valine, leucine and isoleucine degradation; ko00290: Valine, leucine and isoleucine biosynthesis; ko00770: Pantothenate and CoA biosynthesis; ko00966: Glucosinolate biosynthesis; ko01100: Metabolic pathways; ko01110: Biosynthesis of secondary metabolites; ko01210: 2-Oxocarboxylic acid metabolism; ko01230: Biosynthesis of amino acids; ko01240: …	branched-chain-amino-acid aminotransferase, cytosolic-like [Physcomitrium patens]	BCAT5_ARATH RecName: Full=Branched-chain-amino-acid aminotransferase 5, chloroplastic; Short=Atbcat-5; EC=2.6.1.42; Flags: Precursor;
Pp3c10_3860	4.2687	3.3713	3.7724	22.001	22.6807	25.2887	2.6124	up	--	histidine kinase 1-like isoform X1 [Physcomitrium patens]	AHK1_ARATH RecName: Full=Histidine kinase 1; EC=2.7.13.3; AltName: Full=Arabidopsis histidine kinase 1; Short=AtHK1; AltName: Full=Protein AUTHENTIC HIS-KINASE 1;
Pp3c9_3880	154.182	149.734	144.859	44.3159	42.7307	46.094	-1.75723	down	--	xyloglucan endotransglucosylase/hydrolase protein 9-like [Physcomitrium patens]	XTH6_DIOKA RecName: Full=Xyloglucan endotransglucosylase protein 6 {ECO:0000305}; Short=XET protein 6 {ECO:0000305}; EC=2.4.1.207 {ECO:0000255|RuleBase:RU361120, ECO:0000269|PubMed:27242828}; AltName: Full=DkXTH6 {ECO:0000303|PubMed:27242828}; AltName: Full=Xyloglucan endotransglucosylase/hydrolase protein 6 {ECO:0000305}; Short=XTH protein 6 {ECO:0000305}; Flags: Precursor;
Pp3c2_32690	43.6007	45.1919	43.0219	9.0215	8.4794	8.5523	-2.34361	down	ko04120: Ubiquitin mediated proteolysis	ultraviolet-B receptor UVR8-like [Physcomitrium patens]	UVR8_ARATH RecName: Full=Ultraviolet-B receptor UVR8 {ECO:0000303|PubMed:12226503}; AltName: Full=Protein UV-B RESISTANCE 8 {ECO:0000303|PubMed:12226503}; AltName: Full=RCC1 domain-containing protein UVR8 {ECO:0000303|PubMed:12226503};
Pp3c24_14170	11.0756	11.301	11.73	65.7093	60.5529	60.0347	2.44528	up	--	hypothetical protein PHYPA_029064 [Physcomitrium patens]	TSPO_ARATH RecName: Full=Translocator protein homolog; Short=AtTSPO;
Pp3c27_4260	37.2891	35.6555	37.5379	143.713	136.604	146.124	1.94424	up	--	protein TIC 21, chloroplastic-like [Physcomitrium patens]	TIC21_ARATH RecName: Full=Protein TIC 21, chloroplastic; AltName: Full=Protein CHLOROPLAST IMPORT APPARATUS 5; Short=AtCIA5; AltName: Full=Protein PERMEASE IN CHLOROPLASTS 1; Short=AtPIC1; AltName: Full=Translocon at the inner envelope membrane of chloroplasts 21; Short=AtTIC21; Flags: Precursor;
Pp3c1_470	436.759	441.564	463.025	131.031	131.455	138.188	-1.74828	down	--	hypothetical protein PHYPA_000030 [Physcomitrium patens]	--
Pp3c24_3670	1.8746	2.186	1.7426	20.6424	21.1534	19.1555	3.38724	up	--	uncharacterized protein LOC112276973 isoform X3 [Physcomitrium patens]	--
Pp3c17_15050	74.0191	68.0876	64.97	16.1934	15.1391	17.6469	-2.08337	down	--	calmodulin-binding protein 60 D-like isoform X1 [Physcomitrium patens]	CB60C_ARATH RecName: Full=Calmodulin-binding protein 60 C {ECO:0000303|PubMed:11782485};
Pp3c6_26510	108.936	101.816	99.4531	30.0657	27.35	28.719	-1.85226	down	--	probable inorganic phosphate transporter 1-4 [Physcomitrium patens]	PHT11_PETHY RecName: Full=Low affinity inorganic phosphate transporter 1 {ECO:0000303|PubMed:18315538, ECO:0000303|PubMed:19380421}; Short=PhPT1 {ECO:0000303|PubMed:18315538, ECO:0000303|PubMed:19380421}; Short=PhPht1;1 {ECO:0000303|PubMed:18315538}; AltName: Full=Arbuscular mycorrhiza-induced phosphate transporter PT1 {ECO:0000305}; Short=AM-induced phosphate transporter PT1 {ECO:0000305}; AltNa…
Pp3c25_400	29.9691	28.7979	28.5198	97.0807	96.9928	101.4	1.75478	up	--	uncharacterized protein LOC112277427 [Physcomitrium patens]	FLZ6_ARATH RecName: Full=FCS-Like Zinc finger 6 {ECO:0000303|PubMed:24901469};
Pp3c3_33280	16.3502	14.2402	14.4035	1.4625	1.2961	1.2333	-3.49799	down	--	galactan beta-1,4-galactosyltransferase GALS1-like [Physcomitrium patens]	GALS1_ARATH RecName: Full=Galactan beta-1,4-galactosyltransferase GALS1 {ECO:0000305}; EC=2.4.1.- {ECO:0000305}; AltName: Full=Beta-1,4-galactan synthase; AltName: Full=Galactan synthase 1 {ECO:0000303|PubMed:23243126};
Pp3c16_12680	18.5377	17.0146	16.2788	1.5475	1.3611	1.2736	-3.63535	down	--	protein DMR6-LIKE OXYGENASE 1-like [Physcomitrium patens]	JOX2_ARATH RecName: Full=Jasmonate-induced oxygenase 2 {ECO:0000303|PubMed:28559313}; EC=1.14.11.- {ECO:0000269|PubMed:28559313, ECO:0000269|PubMed:28760569, ECO:0000269|PubMed:33516967}; AltName: Full=2-oxoglutarate-dependent dioxygenase JOX2 {ECO:0000305}; AltName: Full=Jasmonic acid oxidase 2 {ECO:0000303|PubMed:28760569};
Pp3c23_13700	223.969	210.922	204.579	610.67	607.888	636.846	1.53267	up	--	uncharacterized protein LOC112275912 [Physcomitrium patens]	--
Pp3c20_1800	5.4151	5.0396	5.018	26.2316	27.0707	28.733	2.40205	up	ko00561: Glycerolipid metabolism; ko01100: Metabolic pathways	digalactosyldiacylglycerol synthase 2, chloroplastic-like [Physcomitrium patens]	DGDG1_ARATH RecName: Full=Digalactosyldiacylglycerol synthase 1, chloroplastic; EC=2.4.1.241; Flags: Precursor;
Pp3c17_20120	0.7118	0.8148	0.6604	19.3518	19.3383	20.3176	4.74851	up	ko00040: Pentose and glucuronate interconversions; ko00051: Fructose and mannose metabolism; ko01100: Metabolic pathways	uncharacterized protein LOC112294194 [Physcomitrium patens]	IDND_VITVI RecName: Full=L-idonate 5-dehydrogenase; EC=1.1.1.366;
Pp3c4_13960	1.0887	0.9654	1.2737	15.0725	15.11	15.9219	3.79001	up	--	protein LAZ1 homolog 2-like isoform X1 [Physcomitrium patens]	LAZ1_ARATH RecName: Full=Protein LAZ1 {ECO:0000303|PubMed:20830211}; AltName: Full=Lazarus1 {ECO:0000303|PubMed:20830211};
Pp3c13_11520	9.5967	8.887	8.8658	41.9067	40.5869	40.2131	2.16138	up	ko00564: Glycerophospholipid metabolism; ko00565: Ether lipid metabolism; ko01100: Metabolic pathways	lysophospholipid acyltransferase LPEAT2-like [Physcomitrium patens]	LPCT2_ARATH RecName: Full=Lysophospholipid acyltransferase LPEAT2 {ECO:0000303|PubMed:19445718}; EC=2.3.1.23 {ECO:0000269|PubMed:19445718, ECO:0000269|PubMed:28408542}; EC=2.3.1.n6 {ECO:0000269|PubMed:19445718}; EC=2.3.1.n7 {ECO:0000269|PubMed:19445718, ECO:0000269|PubMed:28408542}; AltName: Full=Lysophosphatidylethanolamine acyltransferase 2 {ECO:0000303|PubMed:19445718}; Short=AtLPEAT2 {ECO:000…
Pp3c26_470	2.2161	2.6526	2.1392	28.1488	25.9218	27.4423	3.53494	up	--	hornerin-like [Physcomitrium patens]	--
Pp3c14_3240	177.131	166.343	159.864	51.8471	49.7554	53.5607	-1.70165	down	--	uncharacterized protein LOC112291309 isoform X3 [Physcomitrium patens]	--
Pp3c2_35200	327.467	348.707	354.678	1178.13	1193.14	1145.55	1.76516	up	--	hydrophobic protein RCI2A-like [Physcomitrium patens]	RCI2A_ARATH RecName: Full=Hydrophobic protein RCI2A; AltName: Full=Low temperature and salt-responsive protein LTI6A;
Pp3c4_24420	31.9577	31.9656	31.7949	4.4653	4.3843	4.6878	-2.82591	down	--	BAG family molecular chaperone regulator 6-like [Physcomitrium patens]	BAG6_ARATH RecName: Full=BAG family molecular chaperone regulator 6 {ECO:0000303|Ref.3}; AltName: Full=Bcl-2-associated athanogene 6 {ECO:0000303|Ref.3}; AltName: Full=CaM-binding protein 1 {ECO:0000303|PubMed:16003391}; Contains: RecName: Full=Cleaved BAG6 {ECO:0000303|PubMed:26739014};
Pp3c9_16680	15.4911	15.4256	15.5183	60.8362	58.6886	64.2845	1.98036	up	--	CSC1-like protein HYP1 [Physcomitrium patens]	CSCLC_ARATH RecName: Full=CSC1-like protein HYP1; AltName: Full=HYPOTHETICAL PROTEIN 1;
Pp3c23_8960	1.6002	2.0154	2.0609	30.3444	34.3437	29.5587	4.05028	up	--	uncharacterized protein LOC112275708 [Physcomitrium patens]	--
Pp3c9_570	150.007	141.385	133.452	41.0022	41.1682	41.8411	-1.78043	down	--	probable 1-acylglycerol-3-phosphate O-acyltransferase [Physcomitrium patens]	LPAAT_ORYSJ RecName: Full=Probable 1-acylglycerol-3-phosphate O-acyltransferase; EC=2.3.1.51; AltName: Full=Lipid droplet-binding protein CGI-58 homolog;
Pp3c4_23540	114.838	111.153	111.2	35.2094	33.9262	34.0922	-1.71206	down	ko00920: Sulfur metabolism; ko01100: Metabolic pathways	5'-adenylylsulfate reductase 1, chloroplastic-like [Physcomitrium patens]	APR1_ARATH RecName: Full=5'-adenylylsulfate reductase 1, chloroplastic; EC=1.8.4.9; AltName: Full=3'-phosphoadenosine-5'-phosphosulfate reductase homolog 19; Short=PAPS reductase homolog 19; Short=Prh-19; AltName: Full=Adenosine 5'-phosphosulfate 5'-adenylylsulfate sulfotransferase 1; Short=APS sulfotransferase 1; AltName: Full=Thioredoxin-independent APS reductase 1; Flags: Precursor;
Pp3c2_2790	32.9377	31.6484	31.0346	4.1655	4.3316	4.674	-2.86392	down	ko00500: Starch and sucrose metabolism; ko01100: Metabolic pathways	putative glucan endo-1,3-beta-glucosidase GVI [Physcomitrium patens]	E1311_ARATH RecName: Full=Glucan endo-1,3-beta-glucosidase 11; EC=3.2.1.39; AltName: Full=(1->3)-beta-glucan endohydrolase 11; Short=(1->3)-beta-glucanase 11; AltName: Full=Beta-1,3-endoglucanase 11; Short=Beta-1,3-glucanase 11; Flags: Precursor;
Pp3c15_12130	34.3091	34.2347	32.3008	4.0451	3.0613	3.0812	-3.31009	down	--	uncharacterized protein LOC112292693 [Physcomitrium patens]	--
Pp3c13_14480	59.3968	55.3854	50.9553	15.1458	13.8798	14.5363	-1.9313	down	ko00061: Fatty acid biosynthesis; ko00620: Pyruvate metabolism; ko00640: Propanoate metabolism; ko01100: Metabolic pathways; ko01110: Biosynthesis of secondary metabolites; ko01212: Fatty acid metabolism	acetyl-CoA carboxylase 1-like [Physcomitrium patens]	ACC1_ARATH RecName: Full=Acetyl-CoA carboxylase 1; Short=AtACC1; EC=6.4.1.2 {ECO:0000269|PubMed:9008389}; AltName: Full=Protein EMBRYO DEFECTIVE 22; AltName: Full=Protein GURKE; AltName: Full=Protein PASTICCINO 3; Includes: RecName: Full=Biotin carboxylase; EC=6.3.4.14;
Pp3c15_7750	28.2374	26.8283	27.0666	89.7804	90.1411	96.4345	1.74611	up	ko00860: Porphyrin metabolism; ko01100: Metabolic pathways; ko01110: Biosynthesis of secondary metabolites	suprabasin-like isoform X2 [Physcomitrium patens]	Y2446_ARATH RecName: Full=Uncharacterized protein At2g34460, chloroplastic; Flags: Precursor;
Pp3c12_22320	244.768	272.47	287.482	1115.63	1107.36	1085.01	2.03348	up	--	late embryogenesis abundant protein 19-like [Physcomitrium patens]	--
Pp3c9_25200	23.8813	23.3069	21.5791	79.6219	76.5275	82.8539	1.79278	up	ko00500: Starch and sucrose metabolism; ko01100: Metabolic pathways; ko01110: Biosynthesis of secondary metabolites	probable sucrose-phosphate synthase 2 isoform X1 [Physcomitrium patens]	SPSA2_CRAPL RecName: Full=Probable sucrose-phosphate synthase 2; EC=2.4.1.14; AltName: Full=UDP-glucose-fructose-phosphate glucosyltransferase 2;
Pp3c11_25550	78.5683	74.321	68.7775	244.42	233.889	246.729	1.70565	up	--	calcium-dependent protein kinase 1-like [Physcomitrium patens]	CDPKD_ORYSJ RecName: Full=Calcium-dependent protein kinase 13 {ECO:0000305}; Short=OsCDPK13 {ECO:0000305}; Short=OsCPK13 {ECO:0000303|PubMed:15695435}; EC=2.7.11.1 {ECO:0000305}; AltName: Full=Calcium-dependent protein kinase OsCDPK7 {ECO:0000303|PubMed:10929125};
Pp3c9_10970	33.6278	29.9262	31.1599	5.7905	5.6549	5.7823	-2.46248	down	--	probable protein phosphatase 2C 15 [Physcomitrium patens]	P2C05_ARATH RecName: Full=Probable protein phosphatase 2C 5; Short=AtPP2C05; EC=3.1.3.16;
Pp3c24_7050	4.1661	3.641	3.7987	19.9976	19.2272	20.2908	2.35435	up	--	uncharacterized aarF domain-containing protein kinase At1g71810, chloroplastic-like isoform X1 [Physcomitrium patens]	Y1181_ARATH RecName: Full=Uncharacterized aarF domain-containing protein kinase At1g71810, chloroplastic; EC=2.7.-.-; Flags: Precursor;
Pp3c12_20540	61.9089	59.9857	63.4156	196.348	196.35	208.487	1.69325	up	--	hypothetical protein PHYPA_016527 [Physcomitrium patens]	--
Pp3c2_31200	30.7049	27.2465	26.0744	2.9589	2.9209	3.1083	-3.22781	down	ko04016: MAPK signaling pathway - plant; ko04075: Plant hormone signal transduction	transcription factor EGL1-like [Physcomitrium patens]	BH004_ORYSJ RecName: Full=Basic helix-loop-helix protein 004 {ECO:0000305}; Short=AtbHLH004 {ECO:0000305}; Short=bHLH 004 {ECO:0000305}; AltName: Full=bHLH transcription factor bHLH004 {ECO:0000305};
Pp3c22_12420	86.1716	77.6635	78.2783	22.1676	22.8979	23.6811	-1.82013	down	--	uncharacterized protein LOC112275031 [Physcomitrium patens]	TIF8_ARATH RecName: Full=Protein TIFY 8 {ECO:0000303|PubMed:17499004};
Pp3c25_5350	20.8628	21.5698	22.1196	1.1687	1.1005	1.4168	-4.13181	down	--	probable esterase KAI2 isoform X1 [Physcomitrium patens]	KAI2_ARATH RecName: Full=Probable esterase KAI2; AltName: Full=Protein DWARF-14-like; Short=Protein D14-like; AltName: Full=Protein HYPOSENSITIVE TO LIGHT; AltName: Full=Protein KARRIKIN INSENSITIVE 2;
Pp3c2_18870	3.933	4.1925	4.0234	23.2842	22.937	24.6093	2.53899	up	--	protein ENHANCED DISEASE RESISTANCE 2-like [Physcomitrium patens]	EDR2_ARATH RecName: Full=Protein ENHANCED DISEASE RESISTANCE 2;
Pp3c6_18950	34.1326	31.0586	32.5775	6.2425	6.57	7.5168	-2.26951	down	--	protein CLT2, chloroplastic-like [Physcomitrium patens]	CLT1_ARATH RecName: Full=Protein CLT1, chloroplastic {ECO:0000303|PubMed:20080670}; AltName: Full=CRT-like transporter 1 {ECO:0000303|PubMed:20080670}; AltName: Full=Chloroquine-resistance transporter-like transporter 1 {ECO:0000303|PubMed:20080670}; Flags: Precursor;
Pp3c14_17730	65.0916	57.394	56.0263	14.3569	14.4951	13.4159	-2.08201	down	ko00600: Sphingolipid metabolism; ko01100: Metabolic pathways	ceramide kinase-like [Physcomitrium patens]	CERK_ORYSJ RecName: Full=Ceramide kinase; Short=OsCERK; EC=2.7.1.138;
Pp3c24_13120	126.411	129.437	120.662	37.2705	34.0409	34.6797	-1.83327	down	ko00941: Flavonoid biosynthesis; ko00960: Tropane, piperidine and pyridine alkaloid biosynthesis; ko01100: Metabolic pathways; ko01110: Biosynthesis of secondary metabolites; ko04712: Circadian rhythm - plant	chalcone synthase-like [Physcomitrium patens]	PKS3_RUBID RecName: Full=Polyketide synthase 3; Short=RiPKS3; EC=2.3.1.74; AltName: Full=Naringenin-chalcone synthase PKS3;
Pp3c18_7120	37.59	40.7937	38.7123	154.84	144.94	144.994	1.92034	up	ko00710: Carbon fixation in photosynthetic organisms; ko01100: Metabolic pathways; ko01200: Carbon metabolism	phosphoribulokinase, chloroplastic-like [Physcomitrium patens]	KPPR_MESCR RecName: Full=Phosphoribulokinase, chloroplastic; Short=PRK; Short=PRKase; EC=2.7.1.19; AltName: Full=Phosphopentokinase; Flags: Precursor;
Pp3c21_860	26.4864	25.0079	22.5334	2.9154	3.4583	3.1128	-2.97004	down	--	uncharacterized protein LOC112274081 [Physcomitrium patens]	--
Pp3c7_310	244.099	241.817	225.05	77.87	77.3947	79.0131	-1.60595	down	--	zinc finger A20 and AN1 domain-containing stress-associated protein 8-like [Physcomitrium patens]	SAP8_ORYSI RecName: Full=Zinc finger A20 and AN1 domain-containing stress-associated protein 8; Short=OsSAP8; AltName: Full=Stress-associated protein 3;
Pp3c4_22670	0.7248	0.512	0.9132	32.8578	34.2024	35.5712	5.57686	up	--	mannose-P-dolichol utilization defect 1 protein homolog 2-like [Physcomitrium patens]	MPU11_ARATH RecName: Full=Mannose-P-dolichol utilization defect 1 protein homolog 1;
Pp3c11_7740	54.0106	51.6574	53.3958	10.6181	9.4216	9.8941	-2.4133	down	ko04144: Endocytosis; ko04145: Phagosome	hypothetical protein PHYPA_014726 [Physcomitrium patens]	RABF1_ARATH RecName: Full=Ras-related protein RABF1 {ECO:0000303|PubMed:12644670}; Short=AtRABF1 {ECO:0000303|PubMed:12644670}; AltName: Full=Ras-related protein Ara-6 {ECO:0000303|PubMed:11532937}; AltName: Full=Ras-related protein Rab5C {ECO:0000305|PubMed:12644670}; Short=AtRab5C {ECO:0000305|PubMed:12644670};
Pp3c16_15000	73.7164	62.3468	61.9553	16.9453	16.5221	16.6543	-1.98505	down	--	nitrate regulatory gene2 protein-like [Physcomitrium patens]	APSR1_ARATH RecName: Full=Protein ALTERED PHOSPHATE STARVATION RESPONSE 1 {ECO:0000303|PubMed:23498857};
Pp3c23_21570	63.2705	61.397	59.3921	175.231	175.31	181.19	1.52611	up	ko00270: Cysteine and methionine metabolism; ko00330: Arginine and proline metabolism; ko01100: Metabolic pathways	hypothetical protein PHYPA_028390 [Physcomitrium patens]	DCAM_IPONI RecName: Full=S-adenosylmethionine decarboxylase proenzyme; Short=AdoMetDC; Short=SAMDC; EC=4.1.1.50; Contains: RecName: Full=S-adenosylmethionine decarboxylase alpha chain; Contains: RecName: Full=S-adenosylmethionine decarboxylase beta chain; Flags: Precursor;
Pp3c14_12090	132.712	132.683	140.071	37.2024	36.3206	35.7775	-1.89615	down	--	uncharacterized protein LOC112291452 [Physcomitrium patens]	SRC2_SOYBN RecName: Full=Protein SRC2 {ECO:0000305}; AltName: Full=Protein SOYBEAN GENE REGULATED BY COLD 2 {ECO:0000303|Ref.1};
Pp3c12_20510	105.271	97.6246	98.3571	31.5671	32.4836	32.5258	-1.64535	down	--	heat shock 70 kDa protein 12A-like [Physcomitrium patens]	--
Pp3c14_11840	74.5035	75.6762	84.4884	13.0256	12.8386	12.137	-2.63197	down	--	uncharacterized protein LOC112291209 isoform X1 [Physcomitrium patens]	--
Pp3c3_23880	5.3641	5.2688	5.929	29.9013	31.5185	30.81	2.47335	up	ko00130: Ubiquinone and other terpenoid-quinone biosynthesis; ko01100: Metabolic pathways; ko01110: Biosynthesis of secondary metabolites; ko01240: Biosynthesis of cofactors	2-methyl-6-phytyl-1,4-hydroquinone methyltransferase, chloroplastic-like isoform X1 [Physcomitrium patens]	BQMT_ARATH RecName: Full=2-methyl-6-phytyl-1,4-hydroquinone methyltransferase, chloroplastic; EC=2.1.1.295; AltName: Full=37 kDa inner envelope membrane protein; Short=E37; AltName: Full=MPBQ/MSBQ methyltransferase; AltName: Full=Protein ALBINO OR PALE GREEN MUTANT 1; AltName: Full=Protein INNER ENVELOPE PROTEIN 37; AltName: Full=Protein VITAMIN E DEFECTIVE 3; Flags: Precursor;
Pp3c12_22330	97.7356	116.378	107.738	463.449	486.574	454.402	2.11959	up	--	late embryogenesis abundant protein, group 3-like [Physcomitrium patens]	--
Pp3c6_25010	1.8516	2.2042	1.7393	21.0348	20.0104	20.5737	3.40516	up	--	uncharacterized protein LOC112283205 [Physcomitrium patens]	--
Pp3c5_13360	9.4224	9.462	11.5955	62.3034	66.7392	64.2724	2.66122	up	--	uncharacterized protein LOC112282169 [Physcomitrium patens]	--
Pp3c16_19230	2.0411	2.1405	1.6776	21.6146	21.9359	21.5804	3.46846	up	--	hypothetical protein PHYPA_021221 [Physcomitrium patens]	--
Pp3c21_1520	36.7549	32.8965	31.636	7.0617	7.6655	7.1767	-2.21342	down	--	hypothetical protein PHYPA_025604 [Physcomitrium patens]	PHY1_CERPU RecName: Full=Light-sensor Protein kinase; Includes: RecName: Full=Phytochrome; Includes: RecName: Full=Protein kinase; EC=2.7.11.1;
Pp3c7_22440	16.6008	16.3238	16.1045	2.1807	2.0905	2.5155	-2.85559	down	--	calcium-dependent protein kinase 7-like [Physcomitrium patens]	CDPK7_ARATH RecName: Full=Calcium-dependent protein kinase 7; EC=2.7.11.1; AltName: Full=Calmodulin-domain protein kinase CDPK isoform 7;
Pp3c11_4080	13.9409	14.5189	13.7158	64.6053	68.5588	62.9937	2.21272	up	--	peptide methionine sulfoxide reductase A3-like [Physcomitrium patens]	MSRA4_ARATH RecName: Full=Peptide methionine sulfoxide reductase A4, chloroplastic; Short=AtMSRA4; EC=1.8.4.11 {ECO:0000269|PubMed:10806242}; AltName: Full=Peptide-methionine (S)-S-oxide reductase; Short=Peptide Met(O) reductase; AltName: Full=Protein-methionine-S-oxide reductase; Flags: Precursor;
Pp3c12_11940	40.0461	38.3566	35.2483	9.3742	8.944	9.5606	-2.03113	down	ko04016: MAPK signaling pathway - plant	LRR receptor-like serine/threonine-protein kinase FLS2 [Physcomitrium patens]	Y1853_ARATH RecName: Full=Receptor-like serine/threonine-protein kinase At1g78530; EC=2.7.11.1;
Pp3c22_11210	7.5026	7.0371	7.9775	59.2538	61.71	61.0646	3.01134	up	--	hypothetical protein PHYPA_027013 [Physcomitrium patens]	--
Pp3c23_21120	27.1667	30.3856	29.9351	135.198	129.557	130.164	2.16953	up	--	hypothetical protein PHYPA_028374 [Physcomitrium patens]	--
Pp3c25_3840	63.6374	67.0442	59.8399	14.0634	12.6502	13.7441	-2.23968	down	ko00040: Pentose and glucuronate interconversions; ko01100: Metabolic pathways	probable pectinesterase 53 [Physcomitrium patens]	PME53_ARATH RecName: Full=Probable pectinesterase 53; Short=PE 53; EC=3.1.1.11; AltName: Full=Pectin methylesterase 53; Short=AtPME53; Flags: Precursor;
Pp3c13_23990	31.0884	28.0209	29.6028	3.5049	3.6893	3.4988	-3.05744	down	--	hypothetical protein PHYPA_017774 [Physcomitrium patens]	--
Pp3c14_20450	154.568	145.329	151.976	40.6745	36.3799	36.5508	-1.9958	down	--	uncharacterized protein LOC112291238 [Physcomitrium patens]	--
Pp3c24_13110	50.4168	53.3183	48.2647	12.3479	12.8023	11.8257	-2.04473	down	ko00360: Phenylalanine metabolism; ko00940: Phenylpropanoid biosynthesis; ko01100: Metabolic pathways; ko01110: Biosynthesis of secondary metabolites	phenylalanine ammonia-lyase-like [Physcomitrium patens]	PALY_PINTA RecName: Full=Phenylalanine ammonia-lyase; EC=4.3.1.24 {ECO:0000250|UniProtKB:P24481};
Pp3c6_5080	0.9428	1.813	1.6477	38.8461	37.4268	40.5874	4.72936	up	--	uncharacterized protein LOC112283386 [Physcomitrium patens]	--
Pp3c14_1880	52.5344	47.0749	48.2237	11.14	11.4946	10.7963	-2.14904	down	ko00564: Glycerophospholipid metabolism; ko01100: Metabolic pathways	CDP-diacylglycerol--glycerol-3-phosphate 3-phosphatidyltransferase, mitochondrial-like [Physcomitrium patens]	--
Pp3c4_28050	40.6272	41.7505	38.7233	9.1887	9.0017	9.2304	-2.14748	down	--	protein LYK5-like [Physcomitrium patens]	LYK5_ARATH RecName: Full=Protein LYK5; AltName: Full=LysM domain receptor-like kinase 5; AltName: Full=LysM-containing receptor-like kinase 5; Flags: Precursor;
Pp3c15_11610	25.6331	23.0205	23.076	3.9807	3.5351	3.9484	-2.64786	down	ko04016: MAPK signaling pathway - plant	mitogen-activated protein kinase 4b-like isoform X2 [Physcomitrium patens]	MPK4B_PHYPA RecName: Full=Mitogen-activated protein kinase 4b {ECO:0000303|PubMed:27268428}; EC=2.7.11.24 {ECO:0000255, ECO:0000255|PROSITE-ProRule:PRU00159, ECO:0000255|RuleBase:RU361165, ECO:0000269|PubMed:27268428}; AltName: Full=MAP kinase 4b {ECO:0000303|PubMed:27268428}; Short=PpMPK4b {ECO:0000303|PubMed:27268428};
Pp3c15_23900	191.498	188.545	183.11	45.9399	50.8321	54.5214	-1.90089	down	ko00480: Glutathione metabolism; ko01100: Metabolic pathways	glutathione S-transferase F9-like [Physcomitrium patens]	GSTF9_ARATH RecName: Full=Glutathione S-transferase F9 {ECO:0000303|PubMed:12090627}; Short=AtGSTF9 {ECO:0000303|PubMed:12090627}; EC=2.5.1.18 {ECO:0000269|PubMed:12090627, ECO:0000269|PubMed:16538523}; AltName: Full=AtGSTF7 {ECO:0000303|PubMed:12090627}; AltName: Full=GST class-phi member 9 {ECO:0000303|PubMed:12090627, ECO:0000303|PubMed:29732642};
Pp3c4_27780	2.9086	2.3793	3.1796	30.2491	29.2327	33.6605	3.45669	up	--	uncharacterized protein LOC112281685 [Physcomitrium patens]	--
Pp3c2_16030	7.4879	7.0593	6.4084	44.7547	43.0995	46.5005	2.67577	up	--	hypothetical protein PHYPA_002745 [Physcomitrium patens]	--
Pp3c3_34730	22.9649	22.2118	20.2675	3.2033	3.7607	3.6596	-2.6283	down	ko02010: ABC transporters	ABC transporter G family member 10-like [Physcomitrium patens]	AB10G_ARATH RecName: Full=ABC transporter G family member 10; Short=ABC transporter ABCG.10; Short=AtABCG10; AltName: Full=Probable white-brown complex homolog protein 10; Short=AtWBC10;
Pp3c26_8730	30.7978	28.9309	29.6245	6.4213	5.4652	6.0445	-2.32001	down	--	uncharacterized protein LOC112277981 [Physcomitrium patens]	--
Pp3c16_11740	70.6566	64.0428	64.6552	203.87	193.977	204.095	1.59038	up	ko00940: Phenylpropanoid biosynthesis; ko00941: Flavonoid biosynthesis; ko00945: Stilbenoid, diarylheptanoid and gingerol biosynthesis; ko01100: Metabolic pathways; ko01110: Biosynthesis of secondary metabolites	shikimate O-hydroxycinnamoyltransferase-like [Physcomitrium patens]	HST_ARATH RecName: Full=Shikimate O-hydroxycinnamoyltransferase {ECO:0000303|PubMed:15161961}; EC=2.3.1.133 {ECO:0000269|PubMed:15161961, ECO:0000269|PubMed:27805809}; AltName: Full=Hydroxycinnamoyl transferase {ECO:0000303|PubMed:15161961, ECO:0000303|PubMed:26858288}; Short=AtHCT {ECO:0000303|PubMed:26858288}; AltName: Full=Hydroxycinnamoyl-Coenzyme A shikimate/quinate hydroxycinnamoyltransfera…
Pp3c17_22430	11.3874	10.171	9.6691	45.2416	45.7828	45.9594	2.12879	up	--	hypothetical protein PHYPA_022487 [Physcomitrium patens]	CSCLC_ARATH RecName: Full=CSC1-like protein HYP1; AltName: Full=HYPOTHETICAL PROTEIN 1;
Pp3c1_7740	17.1781	19.1037	17.7023	1.8796	1.6597	1.7544	-3.35436	down	--	uncharacterized protein LOC112292405 [Physcomitrium patens]	EF100_ARATH RecName: Full=Ethylene-responsive transcription factor 1A; Short=AtERF1A; AltName: Full=Ethylene-responsive element-binding factor 1A; Short=EREBP-1A;
Pp3c11_25720	393.09	396.519	379.542	139.1	141.21	145.46	-1.46206	down	--	zinc finger A20 and AN1 domain-containing stress-associated protein 8-like [Physcomitrium patens]	SAP8_ORYSI RecName: Full=Zinc finger A20 and AN1 domain-containing stress-associated protein 8; Short=OsSAP8; AltName: Full=Stress-associated protein 3;
Pp3c9_5650	8.9344	8.1493	7.6388	47.2287	45.7645	46.4998	2.49162	up	--	hypothetical protein PHYPA_012340 [Physcomitrium patens]	NFYC2_ARATH RecName: Full=Nuclear transcription factor Y subunit C-2; Short=AtNF-YC-2; AltName: Full=Transcriptional activator HAP5B;
Pp3c13_21710	34.0438	32.3804	31.5524	6.1131	4.8092	5.0249	-2.62195	down	--	hypothetical protein PHYPA_017686 [Physcomitrium patens]	PHY1_CERPU RecName: Full=Light-sensor Protein kinase; Includes: RecName: Full=Phytochrome; Includes: RecName: Full=Protein kinase; EC=2.7.11.1;
Pp3c1_26720	26.4365	23.7231	26.2104	88.8596	86.0858	86.7245	1.77273	up	--	uncharacterized protein LOC112284006 [Physcomitrium patens]	--
Pp3c20_13520	54.2367	51.7924	49.7474	15.1718	15.3008	14.6702	-1.79126	down	ko04016: MAPK signaling pathway - plant	copper-transporting ATPase RAN1-like [Physcomitrium patens]	HMA7_ARATH RecName: Full=Copper-transporting ATPase RAN1; EC=7.2.2.8; AltName: Full=Protein HEAVY METAL ATPASE 7; AltName: Full=Protein RESPONSIVE TO ANTAGONIST 1;
Pp3c1_33480	3.3622	3.38	2.8843	20.4752	19.522	19.8507	2.63113	up	--	uncharacterized protein LOC112286170 isoform X1 [Physcomitrium patens]	AB1F_ARATH RecName: Full=ABC transporter F family member 1; Short=ABC transporter ABCF.1; Short=AtABCF1; AltName: Full=GCN20-type ATP-binding cassette protein GCN1;
Pp3c8_19850	105.697	95.5149	106.098	29.4276	28.2794	29.3002	-1.82445	down	--	anamorsin homolog 2 [Physcomitrium patens]	DRE22_PHYPA RecName: Full=Anamorsin homolog 2 {ECO:0000255|HAMAP-Rule:MF_03115}; AltName: Full=Fe-S cluster assembly protein DRE2 homolog 2 {ECO:0000255|HAMAP-Rule:MF_03115};
Pp3c10_1220	1.6727	1.1873	1.2757	16.6173	16.0135	15.7453	3.54279	up	--	protein ENHANCED DISEASE RESISTANCE 2-like isoform X1 [Physcomitrium patens]	EDR2_ARATH RecName: Full=Protein ENHANCED DISEASE RESISTANCE 2;
Pp3c21_10640	42.5113	43.4829	45.8613	149.099	157.201	154.383	1.79998	up	--	uncharacterized protein LOC112274594 [Physcomitrium patens]	--
Pp3c14_16940	26.9902	26.2211	25.7156	80.5083	77.5917	80.2522	1.5901	up	ko00020: Citrate cycle (TCA cycle); ko00270: Cysteine and methionine metabolism; ko00620: Pyruvate metabolism; ko00630: Glyoxylate and dicarboxylate metabolism; ko00710: Carbon fixation in photosynthetic organisms; ko01100: Metabolic pathways; ko01110: Biosynthesis of secondary metabolites; ko01200: Carbon metabolism	malate dehydrogenase [NADP]	MDHP_MESCR RecName: Full=Malate dehydrogenase [NADP], chloroplastic; EC=1.1.1.82; AltName: Full=NADP-MDH; Flags: Precursor;
Pp3c6_9690	7.1651	6.3335	5.8305	28.5895	28.1182	29.4477	2.15196	up	--	cation/H(+) antiporter 18-like [Physcomitrium patens]	CHX18_ARATH RecName: Full=Cation/H(+) antiporter 18; AltName: Full=Protein CATION/H+ EXCHANGER 18; Short=AtCHX18;
Pp3c2_28540	6.3951	6.5699	6.5496	39.4467	37.2479	36.1335	2.52722	up	--	uncharacterized protein LOC112276675 [Physcomitrium patens]	RMR4_ARATH RecName: Full=Receptor homology region, transmembrane domain- and RING domain-containing protein 4; Short=AtRMR4; Flags: Precursor;
Pp3c6_14860	40.4737	38.9361	37.1525	10.1262	10.5291	10.5461	-1.90586	down	ko00500: Starch and sucrose metabolism; ko01100: Metabolic pathways; ko01110: Biosynthesis of secondary metabolites	alpha-glucan phosphorylase 1-like [Physcomitrium patens]	PHSL2_SOLTU RecName: Full=Alpha-1,4 glucan phosphorylase L-2 isozyme, chloroplastic/amyloplastic; EC=2.4.1.1; AltName: Full=Starch phosphorylase L-2; Flags: Precursor;
Pp3c10_22480	27.4995	26.7007	26.4988	6.2611	6.3599	6.6911	-2.06733	down	--	GATA transcription factor 9-like [Physcomitrium patens]	GATA9_ARATH RecName: Full=GATA transcription factor 9;
Pp3c14_19190	17.5407	17.4636	16.9395	0.5485	0.4189	0.5048	-5.14097	down	--	bifunctional nuclease 2-like [Physcomitrium patens]	BBD2_ARATH RecName: Full=Bifunctional nuclease 2; Short=AtBBD2; EC=3.1.-.-;
Pp3c15_5450	39.9997	36.4698	35.8699	8.6104	8.5183	8.8385	-2.11681	down	ko00350: Tyrosine metabolism; ko00950: Isoquinoline alkaloid biosynthesis; ko01100: Metabolic pathways; ko01110: Biosynthesis of secondary metabolites	polyphenol oxidase I, chloroplastic-like [Physcomitrium patens]	PPO_VITVI RecName: Full=Polyphenol oxidase, chloroplastic; Short=PPO; EC=1.10.3.1; AltName: Full=Catechol oxidase; Flags: Precursor;
Pp3c6_3133	48.9236	39.4684	46.326	8.5245	8.6442	8.145	-2.41551	down	--	hypothetical protein PHYPA_008432 [Physcomitrium patens]	--
Pp3c3_32790	23.0894	24.5139	22.0475	99.8869	98.9914	91.4634	2.05473	up	--	protein MAINTENANCE OF PSII UNDER HIGH LIGHT 1-like [Physcomitrium patens]	MPH1_ARATH RecName: Full=Protein MAINTENANCE OF PSII UNDER HIGH LIGHT 1 {ECO:0000303|PubMed:25846821};
Pp3c20_8950	23.5306	21.8793	21.6076	71.6518	70.2169	72.7782	1.67518	up	--	transcription factor MYB1-like [Physcomitrium patens]	MYB44_ARATH RecName: Full=Transcription factor MYB44 {ECO:0000303|PubMed:11597504}; AltName: Full=Myb-related protein 44 {ECO:0000303|PubMed:11597504}; Short=AtMYB44 {ECO:0000303|PubMed:11597504}; AltName: Full=Myb-related protein R1 {ECO:0000303|PubMed:9678577}; Short=AtMYBR1 {ECO:0000303|PubMed:9678577};
Pp3c14_24010	17.1642	18.0375	18.4093	90.5725	90.2471	85.3535	2.30735	up	--	uncharacterized protein LOC112291135 [Physcomitrium patens]	--
Pp3c19_10050	124.138	122.959	117.947	38.5537	39.2939	39.4997	-1.64187	down	--	ethylene-responsive transcription factor ERF110-like [Physcomitrium patens]	ERF11_ARATH RecName: Full=Ethylene-responsive transcription factor ERF011;
Pp3c3_16780	16.4466	15.9011	15.1895	51.4274	52.1155	51.995	1.7057	up	ko00561: Glycerolipid metabolism; ko01100: Metabolic pathways	galactolipid galactosyltransferase SFR2, chloroplastic-like [Physcomitrium patens]	SFR2_ORYSJ RecName: Full=Beta-glucosidase-like SFR2, chloroplastic {ECO:0000303|PubMed:15258268}; EC=2.4.1.184 {ECO:0000250|UniProtKB:Q93Y07}; AltName: Full=Beta-glucosidase 36 {ECO:0000303|PubMed:17196101}; Short=Os11bglu36 {ECO:0000303|PubMed:17196101}; AltName: Full=Protein SENSITIVE TO FREEZING 2 {ECO:0000303|PubMed:15258268}; Short=OsSFR2 {ECO:0000303|PubMed:15258268};
Pp3c17_7890	37.4511	35.8166	35.6589	6.9952	7.6471	6.8389	-2.34787	down	ko00592: alpha-Linolenic acid metabolism; ko01110: Biosynthesis of secondary metabolites	chloroplast envelope quinone oxidoreductase homolog [Physcomitrium patens]	QORH_ARATH RecName: Full=Chloroplast envelope quinone oxidoreductase homolog {ECO:0000303|PubMed:20424175}; Short=ceQORH {ECO:0000303|PubMed:20424175}; EC=1.3.1.- {ECO:0000269|PubMed:26678323};
Pp3c1_24420	23.7447	21.5446	19.6962	0.9031	1.0716	0.9569	-4.47709	down	--	hypothetical protein PHYPA_001112 [Physcomitrium patens]	--
Pp3c1_38950	203.205	197.458	200.496	69.9416	72.6526	72.9563	-1.48432	down	--	uncharacterized protein LOC112283390 [Physcomitrium patens]	--
Pp3c22_12360	11.1487	11.1601	10.3085	56.7537	50.824	50.526	2.27269	up	--	vegetative cell wall protein gp1-like [Physcomitrium patens]	--
Pp3c15_4030	21.0421	22.0879	20.5598	3.7391	3.7253	3.6357	-2.52569	down	ko00905: Brassinosteroid biosynthesis; ko01100: Metabolic pathways; ko01110: Biosynthesis of secondary metabolites	cytochrome P450 85A1-like [Physcomitrium patens]	C85A1_ORYSJ RecName: Full=Cytochrome P450 85A1 {ECO:0000305}; Short=OsCYP85A1 {ECO:0000305}; AltName: Full=3-dehydroteasterone synthase {ECO:0000303|PubMed:12427982, ECO:0000303|PubMed:12445121}; EC=1.14.14.- {ECO:0000269|PubMed:12427982, ECO:0000269|PubMed:12445121}; AltName: Full=C6-oxidase {ECO:0000303|PubMed:12427982, ECO:0000303|PubMed:12445121}; AltName: Full=Protein DWARF {ECO:0000303|PubM…
Pp3c5_20450	2.3266	2.5611	2.2823	13.3398	13.7604	14.2631	2.52328	up	--	nascent polypeptide-associated complex subunit alpha, muscle-specific form-like [Physcomitrium patens]	Y5986_ARATH RecName: Full=Uncharacterized protein At5g39865;
Pp3c2_19280	24.6551	22.4882	21.1704	86.6274	85.4129	88.818	1.92879	up	--	peroxiredoxin-2C-like [Physcomitrium patens]	PRX2C_ORYSJ RecName: Full=Peroxiredoxin-2C; EC=1.11.1.25 {ECO:0000250|UniProtKB:Q9SRZ4}; AltName: Full=Glutaredoxin-dependent peroxiredoxin {ECO:0000305}; AltName: Full=Peroxiredoxin IIC; AltName: Full=Thioredoxin peroxidase 2C;
Pp3c22_22380	12.7577	10.811	10.4812	0.7372	0.6835	0.9485	-3.8443	down	ko00500: Starch and sucrose metabolism; ko01100: Metabolic pathways; ko01110: Biosynthesis of secondary metabolites	uncharacterized protein LOC112275023 [Physcomitrium patens]	AMY3_ARATH RecName: Full=Alpha-amylase 3, chloroplastic {ECO:0000303|PubMed:15637061}; Short=AtAMY3 {ECO:0000303|PubMed:15637061}; EC=3.2.1.1 {ECO:0000269|PubMed:24089528}; AltName: Full=1,4-alpha-D-glucan glucanohydrolase; Flags: Precursor;
Pp3c14_8740	22.012	20.5634	18.7648	4.7883	4.5425	5.0633	-2.0947	down	ko00250: Alanine, aspartate and glutamate metabolism; ko00910: Nitrogen metabolism; ko01100: Metabolic pathways; ko01110: Biosynthesis of secondary metabolites; ko01230: Biosynthesis of amino acids	glutamate synthase 1 [NADH]	GLUT1_ARATH RecName: Full=Glutamate synthase 1 [NADH], chloroplastic; EC=1.4.1.14; AltName: Full=NADH-dependent glutamate synthase 1; Short=NADH-GOGAT 1; Flags: Precursor;
Pp3c19_16780	15.2744	15.1948	14.7765	2.4692	2.2972	2.6678	-2.60858	down	ko00906: Carotenoid biosynthesis; ko01100: Metabolic pathways; ko01110: Biosynthesis of secondary metabolites	beta-carotene 3-hydroxylase 1, chloroplastic-like [Physcomitrium patens]	BCH2_CAPAN RecName: Full=Beta-carotene hydroxylase 2, chloroplastic {ECO:0000305}; EC=1.14.15.24 {ECO:0000269|PubMed:9555077}; Flags: Precursor;
Pp3c5_5590	3.0235	2.9603	3.0336	34.0063	30.6491	31.4646	3.41018	up	--	hypothetical protein PHYPA_007292 [Physcomitrium patens]	--
Pp3c7_23020	31.1285	26.601	26.6142	6.6492	6.6921	6.957	-2.05811	down	--	myosin-11-like [Physcomitrium patens]	--
Pp3c6_14750	33.7628	31.426	31.3761	8.875	9.047	8.7657	-1.85966	down	--	COBRA-like protein 7 [Physcomitrium patens]	COBL7_ARATH RecName: Full=COBRA-like protein 7; Flags: Precursor;
Pp3c7_20320	4.8383	4.8342	4.9535	26.8616	26.0168	28.5152	2.47221	up	ko00500: Starch and sucrose metabolism; ko00520: Amino sugar and nucleotide sugar metabolism; ko01100: Metabolic pathways; ko01110: Biosynthesis of secondary metabolites; ko01250: Biosynthesis of nucleotide sugars	glucose-1-phosphate adenylyltransferase small subunit, chloroplastic/amyloplastic-like [Physcomitrium patens]	GLGS_BRANA RecName: Full=Glucose-1-phosphate adenylyltransferase small subunit, chloroplastic; EC=2.7.7.27; AltName: Full=ADP-glucose pyrophosphorylase; AltName: Full=ADP-glucose synthase; AltName: Full=AGPase B; AltName: Full=Alpha-D-glucose-1-phosphate adenyl transferase; Flags: Precursor;
Pp3c9_12510	58.043	49.0842	46.6896	9.1878	9.4538	10.2506	-2.41526	down	--	protein SRC2 homolog [Physcomitrium patens]	ERG1_ORYSI RecName: Full=Elicitor-responsive protein 1; AltName: Full=17 kDa phloem protein; AltName: Full=Fungal elicitor immediate early-responsive gene 1 protein; Short=FIERG1; AltName: Full=Rpp17;
Pp3c8_8150	244.587	274.985	265.985	72.25	71.5583	67.5345	-1.8999	down	--	hypothetical protein PHYPA_011300 [Physcomitrium patens]	--
Pp3c11_3620	32.1291	29.4081	26.812	4.921	4.6211	5.1035	-2.59559	down	--	uncharacterized protein LOC112288302 [Physcomitrium patens]	OBL1_TOBAC RecName: Full=Triacylglycerol lipase OBL1 {ECO:0000305}; EC=3.1.1.- {ECO:0000269|PubMed:29178188}; AltName: Full=Oil body lipase 1 {ECO:0000303|PubMed:29178188}; Short=NtOBL1 {ECO:0000303|PubMed:29178188};
Pp3c11_1030	11.0813	10.9754	10.9412	40.8888	39.6181	43.3293	1.90349	up	--	ferric reduction oxidase 6-like [Physcomitrium patens]	FRO6_ARATH RecName: Full=Ferric reduction oxidase 6; Short=AtFRO6; EC=1.16.1.7; AltName: Full=Ferric-chelate reductase 6;
Pp3c15_720	50.6103	47.404	49.7095	14.9062	15.2431	15.2918	-1.70519	down	ko04075: Plant hormone signal transduction; ko04712: Circadian rhythm - plant	transcription factor BIM1-like isoform X3 [Physcomitrium patens]	BIM1_ARATH RecName: Full=Transcription factor BIM1; AltName: Full=BES1-interacting Myc-like protein 1; AltName: Full=Basic helix-loop-helix protein 46; Short=AtbHLH46; Short=bHLH 46; AltName: Full=Transcription factor EN 126; AltName: Full=bHLH transcription factor bHLH046;
Pp3c2_30610	84.2583	89.6403	85.4476	25.9087	25.1958	26.2799	-1.74982	down	ko00360: Phenylalanine metabolism; ko00940: Phenylpropanoid biosynthesis; ko01100: Metabolic pathways; ko01110: Biosynthesis of secondary metabolites	phenylalanine ammonia-lyase-like [Physcomitrium patens]	PALY_PINTA RecName: Full=Phenylalanine ammonia-lyase; EC=4.3.1.24 {ECO:0000250|UniProtKB:P24481};
Pp3c11_24420	17.3792	15.3936	16.2261	1.7674	1.9456	2.4159	-3.00147	down	--	uncharacterized protein LOC112288698 [Physcomitrium patens]	--
Pp3c3_2100	30.5093	27.5993	28.0299	6.2037	6.175	6.0383	-2.22974	down	ko04141: Protein processing in endoplasmic reticulum	uncharacterized protein LOC112280267 [Physcomitrium patens]	--
Pp3c11_9120	32.2122	34.4834	32.036	5.1529	5.2208	5.4161	-2.64948	down	ko00010: Glycolysis / Gluconeogenesis; ko00051: Fructose and mannose metabolism; ko00562: Inositol phosphate metabolism; ko00710: Carbon fixation in photosynthetic organisms; ko01100: Metabolic pathways; ko01110: Biosynthesis of secondary metabolites; ko01200: Carbon metabolism; ko01230: Biosynthesis of amino acids	triosephosphate isomerase, chloroplastic-like [Physcomitrium patens]	TPIC_FRAAN RecName: Full=Triosephosphate isomerase, chloroplastic; Short=TIM; Short=Triose-phosphate isomerase; EC=5.3.1.1; Flags: Precursor;
Pp3c4_4820	50.4782	55.267	56.9742	209.877	211.432	196.098	1.91861	up	ko00630: Glyoxylate and dicarboxylate metabolism; ko00710: Carbon fixation in photosynthetic organisms; ko01100: Metabolic pathways; ko01110: Biosynthesis of secondary metabolites; ko01200: Carbon metabolism	ribulose bisphosphate carboxylase small chain, chloroplastic-like [Physcomitrium patens]	RBS_BETPN RecName: Full=Ribulose bisphosphate carboxylase small subunit, chloroplastic {ECO:0000255|HAMAP-Rule:MF_00860}; Short=RuBisCO small subunit {ECO:0000255|HAMAP-Rule:MF_00860}; Flags: Precursor;
Pp3c13_6560	3.0507	3.3282	3.6293	24.5823	23.7395	24.7328	2.86434	up	--	uncharacterized protein LOC112290220 [Physcomitrium patens]	--
Pp3c24_7080	31.2495	29.0416	28.2805	7.0491	7.4743	7.4209	-2.01736	down	--	uncharacterized protein LOC112276813 isoform X2 [Physcomitrium patens]	--
Pp3c20_3140	58.0932	54.5752	53.5225	14.3392	13.4824	14.0349	-1.99305	down	--	hypothetical protein PHYPA_024645 [Physcomitrium patens]	--
Pp3c21_5460	10.7196	8.1035	8.8059	61.9699	62.068	58.5567	2.72026	up	--	hypothetical protein PHYPA_025757 [Physcomitrium patens]	--
Pp3c10_20290	18.5505	16.7588	17.2839	74.3353	73.5868	76.9633	2.09206	up	--	uncharacterized protein LOC112287754 [Physcomitrium patens]	--
Pp3c26_10790	35.771	32.8	31.1359	6.6698	6.5116	6.189	-2.36799	down	--	BAG family molecular chaperone regulator 6-like isoform X1 [Physcomitrium patens]	BAG6_ARATH RecName: Full=BAG family molecular chaperone regulator 6 {ECO:0000303|Ref.3}; AltName: Full=Bcl-2-associated athanogene 6 {ECO:0000303|Ref.3}; AltName: Full=CaM-binding protein 1 {ECO:0000303|PubMed:16003391}; Contains: RecName: Full=Cleaved BAG6 {ECO:0000303|PubMed:26739014};
Pp3c24_12360	9.7451	10.4618	7.9065	55.5229	57.6533	52.271	2.55175	up	--	peroxisomal membrane protein 11-4-like [Physcomitrium patens]	PX114_ORYSI RecName: Full=Peroxisomal membrane protein 11-4; AltName: Full=OsPEX11-4; AltName: Full=Peroxin-11-4;
Pp3c20_17800	120.749	120.908	118.329	43.3592	41.2701	43.602	-1.49378	down	ko00500: Starch and sucrose metabolism; ko01100: Metabolic pathways; ko01110: Biosynthesis of secondary metabolites	4-alpha-glucanotransferase, chloroplastic/amyloplastic-like [Physcomitrium patens]	DPE1_ORYSJ RecName: Full=4-alpha-glucanotransferase DPE1, chloroplastic/amyloplastic; EC=2.4.1.25; AltName: Full=Amylomaltase; AltName: Full=Disproportionating enzyme; Short=D-enzyme; AltName: Full=Protein DISPROPORTIONATING ENZYME 1; Flags: Precursor;
Pp3c11_5230	20.5257	19.2604	21.0317	3.5964	3.2676	3.0164	-2.62636	down	--	uncharacterized protein LOC112288557 [Physcomitrium patens]	--
Pp3c1_20630	76.0048	77.8939	68.5062	237.635	234.312	242.83	1.67963	up	--	uncharacterized protein LOC112290795 [Physcomitrium patens]	--
Pp3c11_4200	28.4799	30.5861	33.4395	2.9001	2.93	2.5914	-3.46424	down	--	mitochondrial uncoupling protein 5-like [Physcomitrium patens]	PUMP5_ARATH RecName: Full=Mitochondrial uncoupling protein 5; Short=AtPUMP5; AltName: Full=Mitochondrial dicarboxylate carrier 1;
Pp3c18_20850	15.3551	14.9715	15.932	52.1636	52.3775	52.8433	1.7621	up	ko00500: Starch and sucrose metabolism; ko01100: Metabolic pathways; ko01110: Biosynthesis of secondary metabolites	granule-bound starch synthase 1, chloroplastic/amyloplastic-like [Physcomitrium patens]	SSG1_MANES RecName: Full=Granule-bound starch synthase 1, chloroplastic/amyloplastic; EC=2.4.1.242; AltName: Full=Granule-bound starch synthase I; Short=GBSS-I; Flags: Precursor;
Pp3c22_4050	19.2407	19.4248	17.8157	2.3825	2.3943	2.5854	-2.94358	down	--	protein NUCLEAR FUSION DEFECTIVE 4-like [Physcomitrium patens]	NFD4_ARATH RecName: Full=Protein NUCLEAR FUSION DEFECTIVE 4 {ECO:0000303|PubMed:16698901};
Pp3c1_22090	61.0944	58.133	57.7372	17.0663	18.2596	18.8258	-1.7128	down	--	LEC14B protein-like [Physcomitrium patens]	LE14B_LITER RecName: Full=LEC14B protein;
Pp3c9_3300	24.6571	23.4961	23.9358	5.6028	4.6279	4.8234	-2.26295	down	ko04075: Plant hormone signal transduction; ko04712: Circadian rhythm - plant	transcription factor bHLH128-like isoform X1 [Physcomitrium patens]	BH130_ARATH RecName: Full=Transcription factor bHLH130; AltName: Full=Basic helix-loop-helix protein 130; Short=AtbHLH130; Short=bHLH 130; AltName: Full=Transcription factor EN 69; AltName: Full=bHLH transcription factor bHLH130;
Pp3c22_11690	97.3535	91.4958	96.6721	263.272	253.75	259.12	1.43844	up	ko00380: Tryptophan metabolism; ko00630: Glyoxylate and dicarboxylate metabolism; ko01100: Metabolic pathways; ko01110: Biosynthesis of secondary metabolites; ko01200: Carbon metabolism; ko04016: MAPK signaling pathway - plant; ko04146: Peroxisome	catalase isozyme 2-like [Physcomitrium patens]	CATA3_ORYSI RecName: Full=Catalase isozyme C {ECO:0000255|PROSITE-ProRule:PRU10013}; EC=1.11.1.6 {ECO:0000255|PROSITE-ProRule:PRU10013};
Pp3c7_4850	51.2815	48.2418	44.3629	11.7116	12.0905	12.8716	-1.97599	down	--	probable protein phosphatase 2C 79 [Physcomitrium patens]	P2C79_ARATH RecName: Full=Probable protein phosphatase 2C 79 {ECO:0000303|PubMed:19021904}; Short=AtPP2C79 {ECO:0000303|PubMed:19021904}; EC=3.1.3.16 {ECO:0000250|UniProtKB:Q9LHJ9}; Flags: Precursor;
Pp3c4_3190	27.4008	27.2494	31.9507	118.781	124.076	118.615	2.05686	up	--	uncharacterized protein LOC112281358 isoform X2 [Physcomitrium patens]	--
Pp3c13_22410	62.3347	55.2902	56.9943	16.7837	16.6278	17.92	-1.76984	down	ko04075: Plant hormone signal transduction; ko04712: Circadian rhythm - plant	uncharacterized protein LOC112290452 [Physcomitrium patens]	BIM1_ARATH RecName: Full=Transcription factor BIM1; AltName: Full=BES1-interacting Myc-like protein 1; AltName: Full=Basic helix-loop-helix protein 46; Short=AtbHLH46; Short=bHLH 46; AltName: Full=Transcription factor EN 126; AltName: Full=bHLH transcription factor bHLH046;
Pp3c17_15380	8.8572	8.6004	8.218	30.1888	31.351	30.6959	1.84036	up	ko04075: Plant hormone signal transduction; ko04712: Circadian rhythm - plant	uncharacterized protein LOC112294765 [Physcomitrium patens]	HEC1_ARATH RecName: Full=Transcription factor HEC1; AltName: Full=Basic helix-loop-helix protein 88; Short=AtbHLH88; Short=bHLH 88; AltName: Full=Protein HECATE 1; AltName: Full=Transcription factor EN 118; AltName: Full=bHLH transcription factor bHLH088;
Pp3c16_24460	18.6237	16.5592	15.3133	66.7255	63.9734	62.9217	1.93526	up	--	putative elongation factor TypA-like SVR3, chloroplastic [Physcomitrium patens]	SVR3_ARATH RecName: Full=Putative elongation factor TypA-like SVR3, chloroplastic; AltName: Full=Protein HAPPY ON NORFLURAZON 23 {ECO:0000303|PubMed:21208309}; AltName: Full=Protein SUPPRESSOR OF VARIEGATION 3 {ECO:0000303|PubMed:21187014}; Flags: Precursor;
Pp3c8_16060	39.7567	43.5809	40.8046	7.0113	8.1592	6.9451	-2.49596	down	--	uncharacterized protein LOC112285640 [Physcomitrium patens]	--
Pp3c16_630	238.107	226.929	215.001	80.3651	81.2531	81.3584	-1.48887	down	ko00940: Phenylpropanoid biosynthesis; ko00941: Flavonoid biosynthesis; ko00945: Stilbenoid, diarylheptanoid and gingerol biosynthesis; ko01100: Metabolic pathways; ko01110: Biosynthesis of secondary metabolites	flavonoid 3',5'-hydroxylase 1-like [Physcomitrium patens]	CYP2_CROXC RecName: Full=Flavonoid 3',5'-hydroxylase CYP75B138 {ECO:0000305}; EC=1.14.14.81 {ECO:0000269|PubMed:31004005}; AltName: Full=Cytochrome P450 2 {ECO:0000303|PubMed:31004005}; Short=CcCYP2 {ECO:0000303|PubMed:31004005}; AltName: Full=Cytochrome P450 75B132 {ECO:0000303|PubMed:31004005};
Pp3c17_11070	47.9491	43.5468	41.2704	11.363	11.4999	11.7158	-1.94464	down	--	uncharacterized protein LOC112294746 [Physcomitrium patens]	--
Pp3c23_4180	184.346	158.712	163.698	51.0911	51.0584	54.3339	-1.69863	down	--	sn1-specific diacylglycerol lipase alpha-like [Physcomitrium patens]	--
Pp3c19_1730	12.9425	14.1688	13.5818	79.695	77.1304	72.0633	2.48723	up	--	uncharacterized protein LOC112295773 [Physcomitrium patens]	--
Pp3c8_18910	5.2581	5.2193	5.909	29.3214	27.3062	29.0941	2.38341	up	--	hypothetical protein PHYPA_011776 [Physcomitrium patens]	POLX_TOBAC RecName: Full=Retrovirus-related Pol polyprotein from transposon TNT 1-94; Includes: RecName: Full=Protease; EC=3.4.23.-; Includes: RecName: Full=Reverse transcriptase; EC=2.7.7.49; Includes: RecName: Full=Endonuclease;
Pp3c1_7800	106.828	111.303	101.368	30.134	31.7243	30.5161	-1.79532	down	--	ethylene-responsive transcription factor ERF062-like [Physcomitrium patens]	EF100_ARATH RecName: Full=Ethylene-responsive transcription factor 1A; Short=AtERF1A; AltName: Full=Ethylene-responsive element-binding factor 1A; Short=EREBP-1A;
Pp3c11_11200	68.6246	65.3735	63.2124	187.25	185.843	188.078	1.50445	up	ko04144: Endocytosis; ko04145: Phagosome	ras-related protein Rab7 [Physcomitrium patens]	RAB7_GOSHI RecName: Full=Ras-related protein Rab7;
Pp3c23_1100	61.3435	57.3535	58.9093	16.1998	15.6825	16.6079	-1.87677	down	--	zinc finger with UFM1-specific peptidase domain protein-like [Physcomitrium patens]	--
Pp3c19_3060	39.2817	39.3324	35.9626	10.0946	9.9557	10.4761	-1.9125	down	ko00270: Cysteine and methionine metabolism; ko00999: Biosynthesis of various plant secondary metabolites; ko01100: Metabolic pathways; ko01110: Biosynthesis of secondary metabolites; ko01230: Biosynthesis of amino acids; ko01240: Biosynthesis of cofactors	S-adenosylmethionine synthase 1-like [Physcomitrium patens]	METK1_SOLLC RecName: Full=S-adenosylmethionine synthase 1; Short=AdoMet synthase 1; EC=2.5.1.6 {ECO:0000250|UniProtKB:Q96551}; AltName: Full=Methionine adenosyltransferase 1; Short=MAT 1;
Pp3c10_22150	22.0651	20.9376	26.5313	125.99	116.969	121.152	2.38481	up	--	hypothetical protein PHYPA_014251 [Physcomitrium patens]	--
Pp3c14_15740	29.1544	29.5293	28.5887	4.505	4.7219	5.2173	-2.59927	down	--	hypothetical protein PHYPA_018580 [Physcomitrium patens]	RIN4_ARATH RecName: Full=RPM1-interacting protein 4;
Pp3c15_3930	6.2717	6.0115	5.1548	27.3147	26.6482	27.7318	2.2232	up	--	protein ACTIVITY OF BC1 COMPLEX KINASE 8, chloroplastic-like [Physcomitrium patens]	AB1K8_ARATH RecName: Full=Protein ACTIVITY OF BC1 COMPLEX KINASE 8, chloroplastic {ECO:0000303|PubMed:22694836}; Short=ABC1-LIKE KINASE 8 {ECO:0000303|PubMed:22694836}; EC=2.7.11.1 {ECO:0000250|UniProtKB:Q9MA15}; AltName: Full=ABC2 homolog protein 13 {ECO:0000303|PubMed:11346655}; Short=AtATH13 {ECO:0000303|PubMed:11346655}; AltName: Full=Oxidative stress-related ABC1-like protein 1, chloroplasti…
Pp3c8_16670	25.6538	24.3817	24.246	4.8162	5.0707	5.0636	-2.31747	down	ko00561: Glycerolipid metabolism; ko01100: Metabolic pathways	beta-glucosidase 6-like isoform X1 [Physcomitrium patens]	BGL06_ORYSJ RecName: Full=Beta-glucosidase 6 {ECO:0000305}; Short=Os3bglu6 {ECO:0000303|PubMed:17196101}; EC=3.2.1.21 {ECO:0000269|PubMed:19587102}; Flags: Precursor;
Pp3c3_35290	3.808	2.9772	3.2576	22.8506	21.2951	22.8346	2.73353	up	--	G-type lectin S-receptor-like serine/threonine-protein kinase SD2-5 [Physcomitrium patens]	SD25_ARATH RecName: Full=G-type lectin S-receptor-like serine/threonine-protein kinase SD2-5; EC=2.7.11.1; AltName: Full=S-domain-2 (SD2) receptor kinase 5; Short=SD2-5; Flags: Precursor;
Pp3c5_10560	80.0535	78.3242	76.0853	23.823	21.8919	25.1015	-1.73124	down	--	uncharacterized protein LOC112282460 [Physcomitrium patens]	--
Pp3c17_14230	12.3491	13.5357	11.7817	50.6248	52.2522	49.9475	2.01539	up	--	B-box zinc finger protein 24-like [Physcomitrium patens]	BBX22_ARATH RecName: Full=B-box zinc finger protein 22 {ECO:0000303|PubMed:19920209}; AltName: Full=Protein DOUBLE B-BOX 3 {ECO:0000303|PubMed:18540109}; AltName: Full=Protein LIGHT-REGULATED ZINC FINGER PROTEIN 1 {ECO:0000303|PubMed:18796637}; AltName: Full=Protein SALT TOLERANCE HOMOLOG 3;
Pp3c7_25600	21.1515	21.0734	21.6347	66.2141	65.7762	65.3114	1.62288	up	--	zinc finger protein CONSTANS-LIKE 4-like [Physcomitrium patens]	COL2_ARATH RecName: Full=Zinc finger protein CONSTANS-LIKE 2;
Pp3c10_5530	39.9527	36.2941	34.6387	10.2481	10.3039	10.0057	-1.86329	down	--	uncharacterized protein LOC112288050 [Physcomitrium patens]	--
Pp3c10_1180	32.4151	29.4442	28.5917	7.6378	8.3636	7.9199	-1.92314	down	--	filaggrin-like isoform X1 [Physcomitrium patens]	--
Pp3c3_6780	29.4491	30.7553	34.8038	3.9184	3.1486	2.8272	-3.26837	down	--	uncharacterized protein LOC112279826 [Physcomitrium patens]	HIP30_ARATH RecName: Full=Heavy metal-associated isoprenylated plant protein 30 {ECO:0000303|PubMed:21072340, ECO:0000303|PubMed:23368984}; Short=AtHIP30 {ECO:0000303|PubMed:21072340, ECO:0000303|PubMed:23368984}; AltName: Full=Protein NPCC11 {ECO:0000312|EMBL:AEC06738.1}; Flags: Precursor;
Pp3c24_18550	6.4049	8.0416	6.6963	41.8126	41.7538	40.1953	2.54393	up	--	uncharacterized protein At1g32220, chloroplastic-like [Physcomitrium patens]	Y1222_ARATH RecName: Full=Uncharacterized protein At1g32220, chloroplastic; Flags: Precursor;
Pp3c14_24370	19.8343	18.1222	18.4057	59.5698	60.9695	64.0585	1.7074	up	--	rhodanese-like domain-containing protein 4, chloroplastic [Physcomitrium patens]	STR4_ARATH RecName: Full=Rhodanese-like domain-containing protein 4, chloroplastic; AltName: Full=Protein THYLAKOID RHODANESE-LIKE {ECO:0000303|PubMed:19682289}; AltName: Full=Sulfurtransferase 4 {ECO:0000303|PubMed:17408957}; Short=AtStr4 {ECO:0000303|PubMed:17408957}; Flags: Precursor;
Pp3c1_32730	37.6108	32.2018	32.6612	9.0282	8.4164	8.4467	-1.98781	down	ko04075: Plant hormone signal transduction	uncharacterized protein LOC112280388 [Physcomitrium patens]	OHK1_ORYSI RecName: Full=Probable histidine kinase 1 {ECO:0000305}; Short=OsHK1 {ECO:0000305}; EC=2.7.13.3 {ECO:0000305};
Pp3c1_6980	2.2693	1.763	2.1789	14.9251	14.4019	16.4484	2.87815	up	--	zinc finger protein CONSTANS-LIKE 10-like [Physcomitrium patens]	BBX32_ARATH RecName: Full=B-box zinc finger protein 32 {ECO:0000303|PubMed:19920209}; AltName: Full=EIP6, EMF1-INTERACTING PROTEIN 6;
Pp3c4_9110	33.8311	31.856	29.9058	101.925	95.8975	97.2454	1.62205	up	ko00061: Fatty acid biosynthesis; ko01040: Biosynthesis of unsaturated fatty acids; ko01100: Metabolic pathways; ko01212: Fatty acid metabolism	stearoyl-[acyl-carrier-protein]	STAD7_ARATH RecName: Full=Stearoyl-[acyl-carrier-protein] 9-desaturase 7, chloroplastic; Short=Stearoyl-ACP desaturase 7; EC=1.14.19.2 {ECO:0000250|UniProtKB:P22337}; AltName: Full=Acyl-[acyl-carrier-protein] desaturase 7; AltName: Full=Protein FATTY ACID BIOSYNTHESIS 2; AltName: Full=Protein SUPPRESSOR OF SA INSENSITIVITY 2; Short=AtSSI2; Flags: Precursor;
Pp3c19_5170	443.023	485.56	462.776	1376.57	1380.39	1343.63	1.55391	up	--	uncharacterized protein LOC112272658 [Physcomitrium patens]	--
Pp3c22_20830	105.693	100.7	101.209	33.1649	33.5399	32.2981	-1.63999	down	--	GDSL esterase/lipase At4g01130-like [Physcomitrium patens]	GDL61_ARATH RecName: Full=GDSL esterase/lipase At4g01130; EC=3.1.1.-; AltName: Full=Extracellular lipase At4g01130; Flags: Precursor;
Pp3c24_890	1.8776	1.9007	1.8435	15.7664	14.6641	15.916	3.03914	up	--	maltose excess protein 1-like, chloroplastic [Physcomitrium patens]	MEX1_ORYSJ RecName: Full=Maltose excess protein 1-like, chloroplastic; Flags: Precursor;
Pp3c19_15590	14.6527	15.2268	18.2119	74.6821	74.721	74.7919	2.21637	up	--	protein MET1, chloroplastic-like [Physcomitrium patens]	MET1_ARATH RecName: Full=Protein MET1, chloroplastic {ECO:0000303|PubMed:25587003}; AltName: Full=PDZ domain, K-box domain, and TPR region containing protein {ECO:0000303|PubMed:15914918}; Flags: Precursor;
Pp3c5_19480	53.1953	51.6991	51.8735	14.7802	16.2269	15.8462	-1.74732	down	ko04016: MAPK signaling pathway - plant; ko04075: Plant hormone signal transduction	integrin-linked protein kinase 1-like [Physcomitrium patens]	ILK1_ARATH RecName: Full=Integrin-linked protein kinase 1 {ECO:0000303|PubMed:27208244}; EC=2.7.11.1 {ECO:0000269|PubMed:27208244}; AltName: Full=Ankyrin protein kinase 1 {ECO:0000303|PubMed:12650621};
Pp3c8_300	4.4776	4.2655	3.5406	20.2966	20.0068	21.356	2.32264	up	ko04712: Circadian rhythm - plant	circadian clock-associated protein 1a, partial [Physcomitrium patens]	LHY_PETHY RecName: Full=Protein LATE ELONGATED HYPOCOTYL {ECO:0000303|PubMed:26124104}; Short=PhLHY {ECO:0000303|PubMed:26124104};
Pp3c9_24180	2.8194	2.5739	2.2894	28.2841	27.3175	26.5954	3.41377	up	--	uncharacterized protein LOC112286245 [Physcomitrium patens]	--
Pp3c18_11000	22.9499	24.0307	22.5503	75.4389	74.9135	80.3771	1.72555	up	--	probable folate-biopterin transporter 7 [Physcomitrium patens]	FBT7_ARATH RecName: Full=Probable folate-biopterin transporter 7;
Pp3c8_19410	148.976	155.425	173.686	547.702	564.398	548.794	1.79126	up	--	uncharacterized protein LOC112285433 [Physcomitrium patens]	--
Pp3c1_4930	31.2177	30.8938	35.2107	115.877	113.784	117.357	1.82956	up	--	hypothetical protein PHYPA_000206 [Physcomitrium patens]	--
Pp3c16_19410	8.8427	7.4683	8.9168	33.6976	33.9929	33.8892	2.00587	up	ko04120: Ubiquitin mediated proteolysis; ko04712: Circadian rhythm - plant	E3 ubiquitin-protein ligase COP1-like isoform X1 [Physcomitrium patens]	COP1_ARATH RecName: Full=E3 ubiquitin-protein ligase COP1 {ECO:0000303|PubMed:1423630}; EC=2.3.2.27 {ECO:0000269|PubMed:14597662}; AltName: Full=Constitutive photomorphogenesis protein 1 {ECO:0000303|PubMed:1423630}; AltName: Full=RING-type E3 ubiquitin transferase COP1 {ECO:0000303|PubMed:1423630};
Pp3c20_20120	10.8849	9.4419	10.6999	47.9791	48.5662	49.6097	2.23205	up	--	hypothetical protein PHYPA_025359 [Physcomitrium patens]	--
Pp3c2_6630	2.2733	2.104	2.0897	11.5102	11.4872	12.2375	2.4414	up	ko00230: Purine metabolism; ko01100: Metabolic pathways	uncharacterized protein LOC112276189 isoform X1 [Physcomitrium patens]	CRSH1_ORYSJ RecName: Full=GTP diphosphokinase CRSH1, chloroplastic {ECO:0000305}; EC=2.7.6.5 {ECO:0000269|PubMed:17938177}; AltName: Full=Calcium-activated RelA/Spot homolog 1 {ECO:0000303|PubMed:17938177}; Short=OsCRSH1 {ECO:0000303|PubMed:17938177}; AltName: Full=ppGpp synthetase CRSH1 {ECO:0000303|PubMed:17938177}; Flags: Precursor;
Pp3c12_14550	87.2108	80.3185	79.5923	24.1323	25.8961	25.9184	-1.70635	down	--	protein-L-isoaspartate O-methyltransferase 1-like [Physcomitrium patens]	PIMT1_ARATH RecName: Full=Protein-L-isoaspartate O-methyltransferase 1; Short=AtPIMT1; EC=2.1.1.77; AltName: Full=L-isoaspartyl protein carboxyl methyltransferase; AltName: Full=Protein L-isoaspartyl methyltransferase; AltName: Full=Protein-beta-aspartate methyltransferase;
Pp3c1_14250	352.516	364.112	335.202	920.744	936.315	929.258	1.40071	up	--	germin-like protein subfamily 2 member 1 [Physcomitrium patens]	GL21_ARATH RecName: Full=Germin-like protein subfamily 2 member 1; Flags: Precursor;
Pp3c8_12320	23.1827	22.2031	20.3672	5.1826	4.7232	5.0876	-2.13615	down	--	chaperone protein ClpB3, chloroplastic-like [Physcomitrium patens]	CLPB3_ARATH RecName: Full=Chaperone protein ClpB3, chloroplastic; AltName: Full=ATP-dependent Clp protease ATP-binding subunit ClpB homolog 3; AltName: Full=Casein lytic proteinase B3; AltName: Full=Protein ALBINO OR PALE GREEN 6; Flags: Precursor;
Pp3c13_16980	20.5319	20.9108	19.4425	70.4944	66.146	71.6871	1.77002	up	--	SNF1-related protein kinase regulatory subunit gamma-like PV42a [Physcomitrium patens]	PV42A_ARATH RecName: Full=SNF1-related protein kinase regulatory subunit gamma-like PV42a; Short=AtPV42a; AltName: Full=AKIN subunit gamma-like PV42a; AltName: Full=CBS domain-containing protein CBSCBS4;
Pp3c3_760	43.864	43.6423	43.2004	9.1569	9.0245	8.5036	-2.2973	down	--	uncharacterized protein LOC112279420 [Physcomitrium patens]	--
Pp3c1_25100	0.404	0.4971	0.5022	9.3605	9.5026	10.4225	4.3808	up	--	uncharacterized protein LOC112288296 [Physcomitrium patens]	MDIS2_ARATH RecName: Full=Protein MALE DISCOVERER 2; Short=AtMDIS2; AltName: Full=Probable LRR receptor-like serine/threonine-protein kinase MRH1 {ECO:0000303|PubMed:16367956}; EC=2.7.11.1 {ECO:0000305}; AltName: Full=Protein MORPHOGENESIS OF ROOT HAIR 1 {ECO:0000303|PubMed:16367956}; Flags: Precursor;
Pp3c7_250	14.6938	14.1336	13.9927	2.0612	1.7904	1.5355	-2.99563	down	--	uncharacterized protein LOC112285079 [Physcomitrium patens]	--
Pp3c9_25170	72.3115	67.5334	69.7203	20.6512	19.9587	17.8744	-1.84563	down	--	outer envelope pore protein 24B, chloroplastic-like isoform X1 [Physcomitrium patens]	OP24B_ARATH RecName: Full=Outer envelope pore protein 24B, chloroplastic; AltName: Full=Chloroplastic outer envelope pore protein of 24 kDa B;
Pp3c17_22200	569.407	579.89	542.001	222.509	215.359	219.676	-1.36764	down	ko00250: Alanine, aspartate and glutamate metabolism; ko00410: beta-Alanine metabolism; ko00430: Taurine and hypotaurine metabolism; ko00650: Butanoate metabolism; ko01100: Metabolic pathways; ko01110: Biosynthesis of secondary metabolites	glutamate decarboxylase 2-like [Physcomitrium patens]	DCE2_ARATH RecName: Full=Glutamate decarboxylase 2; Short=GAD 2 {ECO:0000303|PubMed:9700069, ECO:0000303|PubMed:9701597}; EC=4.1.1.15 {ECO:0000305|PubMed:9700069, ECO:0000305|PubMed:9701597};
Pp3c3_14930	3.6876	4.4266	3.6421	27.9422	27.7863	27.7208	2.82227	up	--	uncharacterized protein LOC112280266 isoform X1 [Physcomitrium patens]	--
Pp3c21_13220	57.9147	53.8573	52.8645	12.4781	13.1151	14.8089	-2.03052	down	ko00561: Glycerolipid metabolism; ko01100: Metabolic pathways	diacylglycerol O-acyltransferase 2-like [Physcomitrium patens]	DGAT2_ARATH RecName: Full=Diacylglycerol O-acyltransferase 2 {ECO:0000305}; Short=AtDGAT2 {ECO:0000303|PubMed:23770095}; EC=2.3.1.20 {ECO:0000269|PubMed:23770095};
Pp3c16_11630	451.461	496.777	473.022	1375.85	1367.8	1350.04	1.52073	up	ko00630: Glyoxylate and dicarboxylate metabolism; ko01100: Metabolic pathways; ko01200: Carbon metabolism	formate dehydrogenase 1, mitochondrial-like [Physcomitrium patens]	FDH1_ORYSJ RecName: Full=Formate dehydrogenase 1, mitochondrial {ECO:0000255|HAMAP-Rule:MF_03210}; Short=FDH 1 {ECO:0000255|HAMAP-Rule:MF_03210}; EC=1.17.1.9 {ECO:0000255|HAMAP-Rule:MF_03210}; AltName: Full=NAD-dependent formate dehydrogenase 1 {ECO:0000255|HAMAP-Rule:MF_03210, ECO:0000303|Ref.1}; Flags: Precursor;
Pp3c2_3800	49.8377	48.3559	52.0189	11.5883	11.2139	11.0386	-2.15476	down	--	uncharacterized protein LOC112294619 [Physcomitrium patens]	--
Pp3c15_5630	38.0025	34.7104	36.9625	8.9154	10.0895	9.3648	-1.95576	down	--	uncharacterized protein LOC112292541 [Physcomitrium patens]	--
Pp3c10_13170	105.19	91.7926	98.054	31.0127	32.6915	33.3027	-1.60847	down	ko00500: Starch and sucrose metabolism; ko01100: Metabolic pathways; ko01110: Biosynthesis of secondary metabolites	probable trehalose-phosphate phosphatase C [Physcomitrium patens]	TPPD_ARATH RecName: Full=Probable trehalose-phosphate phosphatase D; Short=AtTPPD; EC=3.1.3.12; AltName: Full=Trehalose 6-phosphate phosphatase;
Pp3c4_29300	19.4218	16.4198	15.5126	2.7508	2.8686	2.7065	-2.62859	down	ko04016: MAPK signaling pathway - plant	probable leucine-rich repeat receptor-like protein kinase At2g33170 [Physcomitrium patens]	PEPR2_ARATH RecName: Full=Leucine-rich repeat receptor-like protein kinase PEPR2; EC=2.7.11.1; AltName: Full=Elicitor peptide 1 receptor 2; Short=PEP1 receptor 2; Flags: Precursor;
Pp3c20_1250	168.339	157.391	154.964	57.2581	57.4858	60.7299	-1.45789	down	ko00040: Pentose and glucuronate interconversions; ko00053: Ascorbate and aldarate metabolism; ko00520: Amino sugar and nucleotide sugar metabolism; ko01100: Metabolic pathways; ko01240: Biosynthesis of cofactors; ko01250: Biosynthesis of nucleotide sugars	UDP-glucose 6-dehydrogenase 4-like [Physcomitrium patens]	UGDH3_ORYSJ RecName: Full=UDP-glucose 6-dehydrogenase 3; Short=UDP-Glc dehydrogenase 3; Short=UDP-GlcDH 3; Short=UDPGDH 3; EC=1.1.1.22; AltName: Full=Os-UGD3;
Pp3c12_23490	57.7004	50.7427	51.4418	16.4547	15.4559	16.9896	-1.71239	down	ko04016: MAPK signaling pathway - plant; ko04075: Plant hormone signal transduction	serine/threonine-protein kinase STY46-like [Physcomitrium patens]	STY46_ARATH RecName: Full=Serine/threonine-protein kinase STY46 {ECO:0000305}; EC=2.7.11.1 {ECO:0000269|PubMed:17090544}; AltName: Full=Serine/threonine/tyrosine-protein kinase 46 {ECO:0000303|PubMed:16429265};
Pp3c11_25660	18.6504	17.2589	15.6325	2.5456	2.9457	2.3969	-2.71428	down	ko04016: MAPK signaling pathway - plant; ko04075: Plant hormone signal transduction	uncharacterized protein LOC112288996 isoform X1 [Physcomitrium patens]	TT8_ARATH RecName: Full=Transcription factor TT8; AltName: Full=Basic helix-loop-helix protein 42; Short=AtbHLH42; Short=bHLH 42; AltName: Full=Protein TRANSPARENT TESTA 8; AltName: Full=Transcription factor EN 32; AltName: Full=bHLH transcription factor bHLH042;
Pp3c15_10670	4.3752	3.3448	4.2369	21.5853	21.2286	22.5241	2.44678	up	--	probable plastidic glucose transporter 2 [Physcomitrium patens]	PLST2_ARATH RecName: Full=Probable plastidic glucose transporter 2;
Pp3c2_34520	4.6705	4.0077	3.61	23.2744	23.1403	25.0541	2.53514	up	ko00940: Phenylpropanoid biosynthesis; ko01100: Metabolic pathways; ko01110: Biosynthesis of secondary metabolites	cinnamoyl-CoA reductase 1-like [Physcomitrium patens]	CCR1_PETHY RecName: Full=Cinnamoyl-CoA reductase 1 {ECO:0000303|PubMed:24985707, ECO:0000303|PubMed:25217505}; Short=PhCCR1 {ECO:0000303|PubMed:24985707, ECO:0000303|PubMed:25217505}; EC=1.2.1.44 {ECO:0000250|UniProtKB:Q9S9N9}; AltName: Full=Coniferylaldehyde synthase {ECO:0000305}; EC=1.2.1.- {ECO:0000269|PubMed:24985707, ECO:0000269|PubMed:25217505};
Pp3c7_24490	55.0535	52.4642	52.1474	16.3858	16.3009	15.882	-1.72136	down	ko04016: MAPK signaling pathway - plant	probable WRKY transcription factor 20 [Physcomitrium patens]	WRK71_ARATH RecName: Full=WRKY transcription factor 71; AltName: Full=WRKY DNA-binding protein 71;
Pp3c23_10870	72.0067	67.8298	68.0341	21.5631	22.5196	22.9296	-1.63751	down	--	protein BPS1, chloroplastic-like [Physcomitrium patens]	BPS1_ARATH RecName: Full=Protein BPS1, chloroplastic; AltName: Full=Protein BYPASS 1; Flags: Precursor;
Pp3c27_1970	24.2544	25.8046	22.9618	3.8795	3.8211	3.515	-2.70848	down	--	uncharacterized protein LOC112278517 [Physcomitrium patens]	--
Pp3c5_2850	15.8828	13.9149	13.93	2.5714	2.3374	2.4809	-2.56772	down	--	uncharacterized membrane protein At3g27390-like [Physcomitrium patens]	Y3739_ARATH RecName: Full=Uncharacterized membrane protein At3g27390;
Pp3c21_12100	112.616	109.017	114.238	294.475	284.04	288.759	1.36408	up	ko00250: Alanine, aspartate and glutamate metabolism; ko00260: Glycine, serine and threonine metabolism; ko00630: Glyoxylate and dicarboxylate metabolism; ko01100: Metabolic pathways; ko01110: Biosynthesis of secondary metabolites; ko01200: Carbon metabolism; ko04146: Peroxisome	serine--glyoxylate aminotransferase-like [Physcomitrium patens]	SGAT_ARATH RecName: Full=Serine--glyoxylate aminotransferase {ECO:0000305|PubMed:18235971, ECO:0000305|PubMed:23098902}; EC=2.6.1.45 {ECO:0000269|PubMed:18235971, ECO:0000269|PubMed:23098902}; AltName: Full=Alanine--glyoxylate aminotransferase {ECO:0000305|PubMed:18235971, ECO:0000305|PubMed:23098902}; Short=AGT {ECO:0000305|PubMed:18235971, ECO:0000305|PubMed:23098902}; EC=2.6.1.44 {ECO:0000269|…
Pp3c15_16120	35.1128	30.6958	29.7031	9.0182	8.6991	8.395	-1.87426	down	--	protein SMAX1-LIKE 2-like [Physcomitrium patens]	SMAX1_ARATH RecName: Full=Protein SUPPRESSOR OF MAX2 1 {ECO:0000303|PubMed:23893171}; Short=AtSMXL1 {ECO:0000303|PubMed:23893171};
Pp3c2_2040	2.0495	2.4116	2.6548	19.2217	19.3339	17.6171	2.97735	up	--	hypothetical protein PHYPA_002070 [Physcomitrium patens]	--
Pp3c25_15260	13.8033	13.9337	13.8358	45.2195	43.3921	45.3817	1.68391	up	--	putative elongation factor TypA-like SVR3, chloroplastic [Physcomitrium patens]	SVR3_ARATH RecName: Full=Putative elongation factor TypA-like SVR3, chloroplastic; AltName: Full=Protein HAPPY ON NORFLURAZON 23 {ECO:0000303|PubMed:21208309}; AltName: Full=Protein SUPPRESSOR OF VARIEGATION 3 {ECO:0000303|PubMed:21187014}; Flags: Precursor;
Pp3c8_17140	18.6056	18.5788	19.1363	78.0405	75.1736	71.5174	1.99214	up	--	protein PROTON GRADIENT REGULATION 5, chloroplastic-like [Physcomitrium patens]	PGR5_ARATH RecName: Full=Protein PROTON GRADIENT REGULATION 5, chloroplastic; Flags: Precursor;
Pp3c3_19550	37.0053	34.4226	33.095	9.3722	10.5876	10.6731	-1.77493	down	--	O-fucosyltransferase 19-like [Physcomitrium patens]	OFT35_ARATH RecName: Full=O-fucosyltransferase 35 {ECO:0000305}; Short=O-FucT-35 {ECO:0000305}; EC=2.4.1.- {ECO:0000305}; AltName: Full=O-fucosyltransferase family protein {ECO:0000312|EMBL:ARJ31451.1};
Pp3c25_11320	46.8995	42.6999	42.7945	123.983	127.099	127.139	1.51035	up	--	uncharacterized protein LOC112277556 [Physcomitrium patens]	--
Pp3c8_4960	106.257	97.7888	95.5225	34.9893	34.1392	35.8577	-1.51645	down	ko00020: Citrate cycle (TCA cycle); ko01100: Metabolic pathways; ko01110: Biosynthesis of secondary metabolites	ATP-citrate synthase beta chain protein 2 [Physcomitrium patens]	ACLB2_ARATH RecName: Full=ATP-citrate synthase beta chain protein 2 {ECO:0000303|PubMed:12376641}; Short=ATP-citrate synthase B-2 {ECO:0000303|PubMed:12376641}; EC=2.3.3.8 {ECO:0000269|PubMed:12376641}; AltName: Full=ATP-citrate lyase B-2 {ECO:0000303|PubMed:12376641}; AltName: Full=Citrate cleavage enzyme B-2 {ECO:0000303|PubMed:12376641};
Pp3c23_22700	121.236	135.615	123.69	383.066	386.89	390.46	1.60303	up	--	bryoporin isoform X1 [Physcomitrium patens]	BRYP_PHYPA RecName: Full=Bryoporin {ECO:0000303|PubMed:19674339}; Short=PpBP {ECO:0000303|PubMed:19674339}; AltName: Full=Physcomitrin {ECO:0000303|Ref.2};
Pp3c7_5280	7.1011	5.8719	7.0037	29.3052	31.134	33.0474	2.22271	up	--	B-box zinc finger protein 18-like [Physcomitrium patens]	BBX19_ARATH RecName: Full=B-box zinc finger protein 19 {ECO:0000303|PubMed:19920209}; AltName: Full=Protein DOUBLE B-BOX 1B; AltName: Full=Protein SALT TOLERANCE HOMOLOG 5;
Pp3c21_1350	50.5975	46.9983	45.5031	11.8152	11.3258	11.7076	-2.04156	down	--	ribosome-binding factor PSRP1, chloroplastic-like [Physcomitrium patens]	PRSP1_SPIOL RecName: Full=Ribosome-binding factor PSRP1, chloroplastic {ECO:0000303|PubMed:10874039}; AltName: Full=30S ribosomal protein 1; AltName: Full=CS-S5 {ECO:0000303|PubMed:2693942}; Short=CS5; AltName: Full=Plastid-specific 30S ribosomal protein 1 {ECO:0000303|PubMed:2376575}; Short=PSrp-1 {ECO:0000303|PubMed:2376575}; AltName: Full=Ribosomal protein 1; AltName: Full=S22 {ECO:0000303|Pub…
Pp3c6_25650	100.309	100.725	104.433	30.7909	31.0696	32.4773	-1.69989	down	--	extensin-3-like [Physcomitrium patens]	--
Pp3c2_18850	19.2704	17.4689	17.9059	1.7919	1.3702	1.7166	-3.48537	down	--	hypothetical protein PHYPA_002906 [Physcomitrium patens]	--
Pp3c12_10330	15.4259	14.0038	13.0781	46.6681	45.3608	48.4896	1.72094	up	ko00906: Carotenoid biosynthesis; ko01100: Metabolic pathways; ko01110: Biosynthesis of secondary metabolites	zeaxanthin epoxidase, chloroplastic-like [Physcomitrium patens]	ABA2_SOLLC RecName: Full=Zeaxanthin epoxidase, chloroplastic; EC=1.14.15.21; Flags: Precursor;
Pp3c16_80	128.816	132.626	131.452	47.9435	48.4042	47.5877	-1.45374	down	ko00053: Ascorbate and aldarate metabolism; ko01100: Metabolic pathways	L-ascorbate oxidase-like [Physcomitrium patens]	ASO_CUCPM RecName: Full=L-ascorbate oxidase; Short=ASO; Short=Ascorbase; EC=1.10.3.3;
Pp3c6_23030	11.8419	9.8412	9.8491	1.4657	1.102	1.2841	-3.03361	down	--	short transient receptor potential channel 4-associated protein-like isoform X1 [Physcomitrium patens]	--
Pp3c22_16360	18.9041	16.2405	15.942	2.6021	2.7037	2.8397	-2.65219	down	--	probable fucosyltransferase 8 [Physcomitrium patens]	FUT6_ARATH RecName: Full=Fucosyltransferase 6; Short=AtFUT6; EC=2.4.1.-;
Pp3c16_7090	5.9247	6.2675	6.8746	28.6076	27.3554	29.6806	2.16304	up	--	uncharacterized protein LOC112293183 [Physcomitrium patens]	--
Pp3c18_11020	2.074	2.1946	2.0598	12.2671	11.5809	13.2433	2.54668	up	ko00564: Glycerophospholipid metabolism; ko00565: Ether lipid metabolism; ko01100: Metabolic pathways; ko01110: Biosynthesis of secondary metabolites; ko04144: Endocytosis	phospholipase D gamma 1-like [Physcomitrium patens]	PLDG3_ARATH RecName: Full=Phospholipase D gamma 3 {ECO:0000303|PubMed:11891260}; Short=AtPLDgamma3 {ECO:0000303|PubMed:11891260}; Short=PLD gamma 3 {ECO:0000303|PubMed:11891260}; EC=3.1.4.4 {ECO:0000250|UniProtKB:Q9T053};
Pp3c21_8040	6.3116	7.3489	7.3958	37.7029	36.6758	37.2766	2.4024	up	--	uncharacterized protein LOC112273979 [Physcomitrium patens]	--
Pp3c3_7370	61.7937	68.406	65.8361	203.933	199.319	200.848	1.61832	up	--	hypothetical protein PHYPA_004111 [Physcomitrium patens]	--
Pp3c15_24070	18.9568	16.3719	18.598	72.5691	65.3078	67.0607	1.9225	up	--	uncharacterized protein LOC112292738 [Physcomitrium patens]	--
Pp3c1_36360	17.5862	16.3813	16.6455	4.2324	3.9999	3.8577	-2.06986	down	--	uncharacterized protein LOC112283157 isoform X2 [Physcomitrium patens]	--
Pp3c10_2210	26.7953	24.7113	23.2693	6.8151	6.6792	6.4487	-1.91065	down	--	sterol 3-beta-glucosyltransferase UGT80A2-like [Physcomitrium patens]	U80A2_ARATH RecName: Full=Sterol 3-beta-glucosyltransferase UGT80A2; EC=2.4.1.173; AltName: Full=UDP-glucose:sterol glucosyltransferase 80A2;
Pp3c13_16580	25.9255	29.4762	27.9081	100.084	97.277	101.312	1.83676	up	--	hypothetical protein PHYPA_017479 [Physcomitrium patens]	--
Pp3c27_2050	17.6574	16.9592	16.0529	4.7953	4.6496	4.6557	-1.84954	down	--	ethylene-insensitive protein 2-like [Physcomitrium patens]	EIN2_ARATH RecName: Full=Ethylene-insensitive protein 2 {ECO:0000303|PubMed:10381874}; Short=AtEIN2 {ECO:0000303|PubMed:10381874}; Short=EIN-2 {ECO:0000303|PubMed:10381874}; AltName: Full=Cytokinin-resistant protein AtCKR1; AltName: Full=Protein ORESARA 3 {ECO:0000303|PubMed:9351240}; Contains: RecName: Full=EIN2-CEND {ECO:0000303|PubMed:23132950}; AltName: Full=EIN2C {ECO:0000303|PubMed:26496608…
Pp3c13_8870	31.6564	28.5838	27.4569	6.7497	7.3488	6.9675	-2.06207	down	--	shaggy-related protein kinase epsilon-like isoform X1 [Physcomitrium patens]	KSG5_ARATH RecName: Full=Shaggy-related protein kinase epsilon; EC=2.7.11.1; AltName: Full=ASK-epsilon; AltName: Full=Shaggy-related protein kinase 13 {ECO:0000303|PubMed:28575660}; Short=AtSK13 {ECO:0000303|PubMed:28575660};
Pp3c20_23430	93.7292	97.2305	90.4263	255.431	255.45	246.765	1.42423	up	ko00195: Photosynthesis; ko01100: Metabolic pathways	photosystem II 22 kDa protein, chloroplastic-like [Physcomitrium patens]	PSBS1_ORYSI RecName: Full=Photosystem II 22 kDa protein 1, chloroplastic {ECO:0000305}; Short=22 kDa protein of photosystem II 1 {ECO:0000305}; AltName: Full=Photosystem II subunit 1 {ECO:0000303|PubMed:21804028}; Short=OsPsbS1 {ECO:0000303|PubMed:21804028}; Flags: Precursor;
Pp3c21_3760	159.133	149.532	157.094	53.2385	56.1714	56.635	-1.49246	down	--	cell number regulator 8-like isoform X1 [Physcomitrium patens]	CNR8_MAIZE RecName: Full=Cell number regulator 8; AltName: Full=ZmCNR08;
Pp3c3_8880	100.085	91.672	93.027	34.1226	34.7991	36.4934	-1.43775	down	--	NAC domain-containing protein 2-like [Physcomitrium patens]	JA2L_SOLLC RecName: Full=NAC domain-containing protein JA2L {ECO:0000305}; AltName: Full=Protein JASMONIC ACID 2-LIKE {ECO:0000303|PubMed:25005917}; Short=Protein JA2-LIKE {ECO:0000303|PubMed:25005917};
Pp3c16_18590	327.831	352.713	380.285	1202.74	1245.63	1136.22	1.75112	up	--	hypothetical protein PHYPA_021184 [Physcomitrium patens]	--
Pp3c6_1190	11.4665	12.9433	14.2438	53.9958	55.8552	55.7777	2.09418	up	--	phytochrome-interacting ankyrin-repeat protein 2-like isoform X1 [Physcomitrium patens]	PIA2_ARATH RecName: Full=Phytochrome-interacting ankyrin-repeat protein 2 {ECO:0000303|PubMed:21395597}; Contains: RecName: Full=Protein ANKYRIN REPEAT 6, mitochondrial {ECO:0000303|PubMed:21123745};
Pp3c3_240	85.8282	85.4945	84.8957	24.649	26.1656	27.9363	-1.70671	down	--	uncharacterized hydrolase YNR064C-like [Physcomitrium patens]	--
Pp3c24_1990	79.4083	72.3563	75.8682	26.8923	27.5949	28.0994	-1.46679	down	--	protein PNS1-like [Physcomitrium patens]	--
Pp3c7_16750	91.4683	93.2302	119.153	459.328	470.632	447.85	2.17535	up	--	salt stress-induced hydrophobic peptide ESI3-like [Physcomitrium patens]	ESI3_THIEL RecName: Full=Salt stress-induced hydrophobic peptide ESI3;
Pp3c17_5320	61.332	59.896	66.2713	17.4874	17.6893	16.3746	-1.8679	down	--	hypothetical protein PHYPA_021672 [Physcomitrium patens]	--
Pp3c11_19850	62.3667	61.1604	56.2973	20.6261	19.6365	19.4675	-1.59424	down	--	cation/H(+) antiporter 18-like [Physcomitrium patens]	CHX18_ARATH RecName: Full=Cation/H(+) antiporter 18; AltName: Full=Protein CATION/H+ EXCHANGER 18; Short=AtCHX18;
Pp3c6_20960	207.711	208.466	197.538	78.8317	78.331	77.4251	-1.39203	down	--	hypothetical protein PHYPA_009270 [Physcomitrium patens]	--
Pp3c16_19530	19.5826	20.5656	22.0328	2.6598	2.0736	2.9261	-3.02221	down	--	xyloglucan endotransglucosylase/hydrolase protein 9-like [Physcomitrium patens]	XTH9_ARATH RecName: Full=Xyloglucan endotransglucosylase/hydrolase protein 9; Short=At-XTH9; Short=XTH-9; EC=2.4.1.207; Flags: Precursor;
Pp3c25_14850	94.8184	92.4396	92.7457	32.783	30.9356	31.0019	-1.56803	down	--	CCG-binding protein 1-like [Physcomitrium patens]	MEE14_ARATH RecName: Full=CCG-binding protein 1; Short=AtCBP1 {ECO:0000303|PubMed:26462908}; AltName: Full=Protein MATERNAL EFFECT EMBRYO ARREST 14 {ECO:0000305};
Pp3c17_16320	1.7652	1.3231	1.3702	12.3829	10.7372	12.2221	2.98235	up	--	protein NRT1/ PTR FAMILY 8.3-like isoform X3 [Physcomitrium patens]	PTR2_ARATH RecName: Full=Protein NRT1/ PTR FAMILY 8.3; Short=AtNPF8.3; AltName: Full=Histidine-transporting protein; AltName: Full=Peptide transporter PTR2;
Pp3c5_11800	78.4626	71.2209	70.2093	23.3929	20.9346	23.4842	-1.70048	down	ko04075: Plant hormone signal transduction	protein transport protein sec31-like [Physcomitrium patens]	TIF6B_ARATH RecName: Full=Protein TIFY 6B; AltName: Full=Jasmonate ZIM domain-containing protein 3; AltName: Full=Protein JASMONATE INSENSITIVE 3;
Pp3c16_7970	44.5584	41.8649	43.0699	13.7713	14.1129	14.1652	-1.62708	down	ko00520: Amino sugar and nucleotide sugar metabolism; ko01100: Metabolic pathways; ko01250: Biosynthesis of nucleotide sugars	trifunctional UDP-glucose 4,6-dehydratase/UDP-4-keto-6-deoxy-D-glucose 3,5-epimerase/UDP-4-keto-L-rhamnose-reductase RHM1-like isoform X1 [Physcomitrium patens]	RHM1_ARATH RecName: Full=Trifunctional UDP-glucose 4,6-dehydratase/UDP-4-keto-6-deoxy-D-glucose 3,5-epimerase/UDP-4-keto-L-rhamnose-reductase RHM1 {ECO:0000305|PubMed:17190829}; AltName: Full=Protein REPRESSOR OF LRX1 1 {ECO:0000303|PubMed:18567791}; AltName: Full=Rhamnose biosynthetic enzyme 1; Short=AtRHM1; Includes: RecName: Full=UDP-glucose 4,6-dehydratase {ECO:0000305|PubMed:17190829}; EC=4.…
Pp3c10_20820	10.5546	10.5662	10.943	52.0372	52.3295	53.5625	2.29606	up	--	hypothetical protein PHYPA_014181 [Physcomitrium patens]	GLYI4_ARATH RecName: Full=Glyoxylase I 4 {ECO:0000303|PubMed:30483284, ECO:0000303|PubMed:31652571}; Short=AtGLXI-like;4 {ECO:0000303|PubMed:30483284}; Short=AtGLYI4 {ECO:0000303|PubMed:21213008};
Pp3c13_13940	8.0449	7.7691	7.0973	0.9688	1.0141	1.0571	-2.91818	down	ko03030: DNA replication; ko03420: Nucleotide excision repair; ko03430: Mismatch repair	uncharacterized protein LOC112290370 isoform X1 [Physcomitrium patens]	STIL3_ARATH RecName: Full=Protein STICHEL-like 3;
Pp3c24_4450	3.6606	3.1503	3.0868	20.3185	21.5061	20.0569	2.63938	up	--	uncharacterized protein LOC112277054 [Physcomitrium patens]	--
Pp3c10_23130	30.1618	25.0904	27.3375	7.0898	7.1697	7.1625	-1.95027	down	ko00500: Starch and sucrose metabolism; ko01100: Metabolic pathways; ko01110: Biosynthesis of secondary metabolites	probable trehalose-phosphate phosphatase H [Physcomitrium patens]	TPPE_ARATH RecName: Full=Probable trehalose-phosphate phosphatase E; Short=AtTPPE; EC=3.1.3.12; AltName: Full=Trehalose 6-phosphate phosphatase;
Pp3s423_10	41.794	32.8441	31.4681	1.2527	1.4444	1.2325	-4.76095	down	--	ethylene-responsive transcription factor ERF014-like [Physcomitrium patens]	ERF13_ARATH RecName: Full=Ethylene-responsive transcription factor ERF013;
Pp3c22_13400	33.6838	30.0592	30.3261	9.1655	9.6324	9.1822	-1.75344	down	ko00564: Glycerophospholipid metabolism; ko00565: Ether lipid metabolism; ko01100: Metabolic pathways; ko01110: Biosynthesis of secondary metabolites; ko04144: Endocytosis	phospholipase D gamma 1-like [Physcomitrium patens]	PLDB1_ARATH RecName: Full=Phospholipase D beta 1 {ECO:0000303|PubMed:11891260}; Short=AtPLDbeta1 {ECO:0000303|PubMed:11891260}; Short=PLD beta 1 {ECO:0000303|PubMed:11891260}; Short=PLDbeta {ECO:0000303|PubMed:9054397}; EC=3.1.4.4 {ECO:0000269|PubMed:10441386, ECO:0000269|PubMed:9054397, ECO:0000269|PubMed:9353280};
Pp3c11_17320	7.8319	6.9471	7.4376	32.3764	34.0562	36.8871	2.21323	up	--	mitochondrial substrate carrier family protein E-like [Physcomitrium patens]	SAMC1_ARATH RecName: Full=S-adenosylmethionine carrier 1, chloroplastic/mitochondrial; AltName: Full=S-adenosylmethionine transporter 1; Short=AtSAMT1; Flags: Precursor;
Pp3c23_6580	28.377	29.6361	32.365	5.8541	5.1587	6.0311	-2.41053	down	ko00730: Thiamine metabolism; ko01100: Metabolic pathways; ko01240: Biosynthesis of cofactors	thiamine thiazole synthase 3, chloroplastic isoform X1 [Physcomitrium patens]	THI43_PHYPA RecName: Full=Thiamine thiazole synthase 3, chloroplastic {ECO:0000255|HAMAP-Rule:MF_03158}; EC=2.4.2.60 {ECO:0000255|HAMAP-Rule:MF_03158}; AltName: Full=Thiazole biosynthetic enzyme 3 {ECO:0000255|HAMAP-Rule:MF_03158}; Flags: Precursor;
Pp3c11_19760	69.5479	72.8619	79.6898	17.8692	17.4098	15.3722	-2.13826	down	--	pathogen-related protein-like [Physcomitrium patens]	PRPX_HORVU RecName: Full=Pathogen-related protein;
Pp3c7_3610	2.5045	2.8575	3.0768	15.7766	15.8891	15.9763	2.49319	up	ko00561: Glycerolipid metabolism; ko01100: Metabolic pathways	digalactosyldiacylglycerol synthase 2, chloroplastic-like [Physcomitrium patens]	DGDG1_SOYBN RecName: Full=Digalactosyldiacylglycerol synthase 1, chloroplastic; EC=2.4.1.241; Flags: Precursor;
Pp3c7_3560	15.8716	15.9898	16.425	1.1004	0.9948	1.6024	-3.70543	down	--	F-box/kelch-repeat protein At5g15710-like [Physcomitrium patens]	FK111_ARATH RecName: Full=F-box/kelch-repeat protein At5g15710;
Pp3c6_24510	11.7866	12.2159	11.2784	46.0168	45.0637	44.9173	1.94187	up	--	probable plastid-lipid-associated protein 12, chloroplastic [Physcomitrium patens]	PAP12_ARATH RecName: Full=Probable plastid-lipid-associated protein 12, chloroplastic; AltName: Full=Fibrillin-10; Flags: Precursor;
Pp3c20_5670	46.2394	45.0897	48.5655	12.0192	12.7783	12.4455	-1.91439	down	ko00592: alpha-Linolenic acid metabolism; ko01100: Metabolic pathways; ko01110: Biosynthesis of secondary metabolites	putative 12-oxophytodienoate reductase 11 [Physcomitrium patens]	OPR11_ORYSJ RecName: Full=Putative 12-oxophytodienoate reductase 11; EC=1.3.1.-; AltName: Full=OPDA-reductase 11; Short=OsOPR11;
Pp3c8_14090	27.7478	25.5662	27.0653	5.9468	6.6086	6.5801	-2.07532	down	ko00940: Phenylpropanoid biosynthesis; ko01100: Metabolic pathways; ko01110: Biosynthesis of secondary metabolites	peroxidase P7-like [Physcomitrium patens]	PER54_ARATH RecName: Full=Peroxidase 54; Short=Atperox P54; EC=1.11.1.7; AltName: Full=ATP29a; Flags: Precursor;
Pp3c3_10140	134.77	118.987	129.61	43.9234	44.2706	47.3275	-1.50406	down	ko00561: Glycerolipid metabolism; ko00564: Glycerophospholipid metabolism; ko01100: Metabolic pathways; ko01110: Biosynthesis of secondary metabolites; ko04070: Phosphatidylinositol signaling system	diacylglycerol kinase 5-like [Physcomitrium patens]	DGK1_ORYSJ RecName: Full=Diacylglycerol kinase 1 {ECO:0000303|PubMed:30887532}; Short=DAG kinase 1 {ECO:0000305}; Short=OsDGK1 {ECO:0000303|PubMed:30887532}; EC=2.7.1.107 {ECO:0000269|PubMed:30887532}; AltName: Full=BTH-inducible diacylglycerol kinase 1 {ECO:0000303|PubMed:18679055}; Short=OsBIDK1 {ECO:0000303|PubMed:18679055};
Pp3c8_10250	24.9543	25.5795	29.0719	5.5058	5.6762	5.2047	-2.2862	down	ko00450: Selenocompound metabolism	thioredoxin reductase NTRB-like [Physcomitrium patens]	TRXB1_ARATH RecName: Full=Thioredoxin reductase 1, mitochondrial; EC=1.8.1.9 {ECO:0000305|PubMed:11717467, ECO:0000305|PubMed:8308900}; AltName: Full=NADPH-dependent thioredoxin reductase 1; Short=NTR1; AltName: Full=NADPH-dependent thioredoxin reductase B; Short=AtNTRB {ECO:0000303|PubMed:11717467}; Flags: Precursor;
Pp3c16_16080	52.8289	49.9408	48.654	18.0715	18.0955	18.4287	-1.47586	down	--	hypothetical protein PHYPA_021048 [Physcomitrium patens]	Y1497_ARATH RecName: Full=Probable receptor-like protein kinase At1g49730; EC=2.7.11.1; Flags: Precursor;
Pp3c21_21530	38.0771	34.4322	33.7832	8.2645	8.047	9.0564	-2.07008	down	ko04016: MAPK signaling pathway - plant; ko04075: Plant hormone signal transduction	integrin-linked protein kinase 1-like isoform X1 [Physcomitrium patens]	ILK1_ARATH RecName: Full=Integrin-linked protein kinase 1 {ECO:0000303|PubMed:27208244}; EC=2.7.11.1 {ECO:0000269|PubMed:27208244}; AltName: Full=Ankyrin protein kinase 1 {ECO:0000303|PubMed:12650621};
Pp3c15_3820	38.4506	39.3976	37.8357	104.083	101.934	103.363	1.41444	up	--	dnaJ homolog subfamily B member 4-like [Physcomitrium patens]	DNAJ3_ARATH RecName: Full=Chaperone protein dnaJ 3; Short=AtDjA3; Short=AtJ3; Flags: Precursor;
Pp3c18_20070	12.3535	11.1318	11.2613	38.4071	38.2408	39.0955	1.73184	up	--	protein ROOT HAIR DEFECTIVE 3-like [Physcomitrium patens]	RHD3_ORYSJ RecName: Full=Protein ROOT HAIR DEFECTIVE 3 {ECO:0000255|HAMAP-Rule:MF_03109}; EC=3.6.5.- {ECO:0000255|HAMAP-Rule:MF_03109}; AltName: Full=Protein SEY1 homolog 1 {ECO:0000255|HAMAP-Rule:MF_03109};
Pp3c16_9590	29.8956	28.7848	26.5641	8.0262	8.5132	8.2264	-1.78783	down	--	gibberellin 2-beta-dioxygenase 8-like [Physcomitrium patens]	G2OX8_ARATH RecName: Full=Gibberellin 2-beta-dioxygenase 8; EC=1.14.11.13; AltName: Full=GA 2-oxidase 8; AltName: Full=Gibberellin 2-beta-hydroxylase 8; AltName: Full=Gibberellin 2-oxidase 8;
Pp3c9_40	11.8954	13.0471	12.4222	1.5365	1.4551	1.2698	-3.13868	down	--	ferric reduction oxidase 6-like [Physcomitrium patens]	FRO6_ARATH RecName: Full=Ferric reduction oxidase 6; Short=AtFRO6; EC=1.16.1.7; AltName: Full=Ferric-chelate reductase 6;
Pp3c1_11030	29.2299	30.5276	26.2082	4.9867	4.0376	3.598	-2.77219	down	--	basic proline-rich protein-like [Physcomitrium patens]	LTPG3_ARATH RecName: Full=Non-specific lipid transfer protein GPI-anchored 3 {ECO:0000303|PubMed:23893219}; Short=AtLTPG-3 {ECO:0000303|PubMed:23893219}; Short=Protein LTP-GPI-ANCHORED 3 {ECO:0000303|PubMed:23893219}; Flags: Precursor;
Pp3c10_11910	2.9241	2.735	3.3218	22.9887	21.8924	24.8164	2.95325	up	--	uncharacterized protein LOC112287371 [Physcomitrium patens]	DRE2A_ORYSI RecName: Full=Dehydration-responsive element-binding protein 2A; Short=Protein DREB2A;
Pp3c21_21410	6.1864	5.6208	5.1326	21.0375	20.553	21.7092	1.89746	up	--	phototropin-2-like [Physcomitrium patens]	PHOT2_ARATH RecName: Full=Phototropin-2; EC=2.7.11.1; AltName: Full=Defective in chloroplast avoidance protein 1; AltName: Full=Non-phototropic hypocotyl 1-like protein 1; Short=AtKin7; Short=NPH1-like protein 1;
Pp3c6_16630	36.2321	36.6688	35.1943	9.1507	9.6087	9.047	-1.96417	down	--	protein NAR1-like [Physcomitrium patens]	NAR1_ARATH RecName: Full=Protein NAR1 {ECO:0000303|PubMed:23734982}; AltName: Full=Nuclear architecture related 1 {ECO:0000303|PubMed:23734982}; AltName: Full=Protein GROWTH AT DIFFERENT OXYGEN LEVELS INFLUENCES MORPHOGENESIS {ECO:0000303|PubMed:18329103}; AltName: Full=[FeFe]-hydrogenase-like protein GOLLUM {ECO:0000303|PubMed:18329103};
Pp3c1_34560	24.9454	20.9623	23.6312	76.1369	73.5087	80.8198	1.72499	up	--	UPF0187 protein At3g61320, chloroplastic-like [Physcomitrium patens]	YU88_ARATH RecName: Full=UPF0187 protein At3g61320, chloroplastic; Flags: Precursor;
Pp3c17_6790	74.3783	66.0695	67.7638	22.4836	19.2632	22.2725	-1.70475	down	--	zinc finger protein CONSTANS-LIKE 9-like isoform X1 [Physcomitrium patens]	COL9_ARATH RecName: Full=Zinc finger protein CONSTANS-LIKE 9;
Pp3c1_31680	51.5973	47.7622	47.4172	17.6157	18.4663	18.3676	-1.43474	down	ko02010: ABC transporters	putative multidrug resistance protein isoform X1 [Physcomitrium patens]	MDR_ORYSJ RecName: Full=Putative multidrug resistance protein; AltName: Full=P-glycoprotein;
Pp3c20_2890	27.0838	30.7942	28.7642	2.2576	1.767	1.8981	-3.87383	down	--	uncharacterized protein LOC112273009 isoform X1 [Physcomitrium patens]	--
Pp3c13_5870	104.031	106.219	107.642	32.9471	32.7327	33.4124	-1.68655	down	ko00480: Glutathione metabolism; ko01100: Metabolic pathways	microsomal glutathione S-transferase 3-like [Physcomitrium patens]	--
Pp3c10_2870	18.897	18.4841	18.9293	5.8256	5.771	5.5661	-1.71885	down	--	calmodulin-binding protein 60 B-like [Physcomitrium patens]	CB60B_ARATH RecName: Full=Calmodulin-binding protein 60 B {ECO:0000303|PubMed:11782485};
Pp3c26_3570	43.5137	42.2685	40.6806	13.6435	13.3182	13.5235	-1.64752	down	--	cytochrome b561 and DOMON domain-containing protein At3g61750-like [Physcomitrium patens]	B561I_ARATH RecName: Full=Cytochrome b561 and DOMON domain-containing protein At3g61750; AltName: Full=Protein b561A.tha9; Flags: Precursor;
Pp3c2_26550	1.2458	0.9948	1.1734	11.0757	10.3371	11.2669	3.25518	up	--	guard cell S-type anion channel SLAC1-like isoform X2 [Physcomitrium patens]	SLAC1_ARATH RecName: Full=Guard cell S-type anion channel SLAC1 {ECO:0000305}; AltName: Full=Protein CARBON DIOXIDE INSENSITIVE 3 {ECO:0000305}; AltName: Full=Protein OZONE-SENSITIVE 1 {ECO:0000303|PubMed:18084014}; AltName: Full=Protein RADICAL-INDUCED CELL DEATH 3 {ECO:0000303|Ref.4}; AltName: Full=Protein SLOW ANION CHANNEL-ASSOCIATED 1 {ECO:0000303|PubMed:18305482};
Pp3c4_11430	301.76	314.36	312.957	747.771	767.496	770.039	1.29336	up	--	polyubiquitin [Physcomitrium patens]	UBIQP_PEA RecName: Full=Polyubiquitin; Contains: RecName: Full=Ubiquitin; Flags: Precursor;
Pp3c21_16550	18.0133	17.6832	17.9415	1.3549	1.0578	1.6206	-3.73117	down	--	hypothetical protein PHYPA_026277 [Physcomitrium patens]	--
Pp3c21_10290	37.439	34.6472	35.8827	10.4259	9.985	10.3728	-1.81419	down	--	B-box zinc finger protein 20-like [Physcomitrium patens]	BBX24_ARATH RecName: Full=B-box zinc finger protein 24 {ECO:0000303|PubMed:19920209}; AltName: Full=Salt tolerance protein;
Pp3c9_23430	141.773	118.326	110.583	30.3459	30.54	34.0246	-1.96816	down	--	hypothetical protein PHYPA_013081 [Physcomitrium patens]	--
Pp3c11_4640	99.4777	95.1041	90.8667	36.3058	34.752	37.8488	-1.39423	down	--	calcium-dependent protein kinase 7-like [Physcomitrium patens]	CDPK7_ARATH RecName: Full=Calcium-dependent protein kinase 7; EC=2.7.11.1; AltName: Full=Calmodulin-domain protein kinase CDPK isoform 7;
Pp3c16_25520	170.28	151.694	155.557	56.3439	59.818	59.964	-1.44279	down	--	uncharacterized protein LOC112293733 isoform X1 [Physcomitrium patens]	--
Pp3c10_1870	10.3681	8.6515	9.9117	32.6612	34.3362	33.6732	1.79525	up	ko00220: Arginine biosynthesis; ko00250: Alanine, aspartate and glutamate metabolism; ko00270: Cysteine and methionine metabolism; ko00330: Arginine and proline metabolism; ko00350: Tyrosine metabolism; ko00360: Phenylalanine metabolism; ko00400: Phenylalanine, tyrosine and tryptophan biosynthesis; ko00950: Isoquinoline alkaloid biosynthesis; ko00960: Tropane, piperidine and pyridine alkaloid bio…	hypothetical protein PHYPA_013270 [Physcomitrium patens]	AATM_LUPAN RecName: Full=Aspartate aminotransferase P2, mitochondrial; EC=2.6.1.1; AltName: Full=Transaminase A; Flags: Precursor; Fragment;
Pp3c13_4010	10.8129	10.507	10.5845	1.0176	1.4145	1.0846	-3.19137	down	--	rho GTPase-activating protein 2-like [Physcomitrium patens]	RGAP2_ARATH RecName: Full=Rho GTPase-activating protein 2; AltName: Full=Rho-type GTPase-activating protein 2;
Pp3c5_17150	161.801	150.395	149.711	63.2411	62.7148	63.2026	-1.29199	down	ko04016: MAPK signaling pathway - plant; ko04075: Plant hormone signal transduction	serine/threonine-protein kinase SRK2A-like [Physcomitrium patens]	SRK2A_PHYPA RecName: Full=Serine/threonine-protein kinase SRK2A {ECO:0000303|PubMed:27268428}; EC=2.7.11.1 {ECO:0000269|PubMed:27268428}; AltName: Full=SNF1-related kinase 2A {ECO:0000305}; Short=PpSnRK2A {ECO:0000303|PubMed:27268428};
Pp3c13_4850	11.3717	10.816	11.4687	35.3319	35.9337	37.7147	1.6908	up	ko00260: Glycine, serine and threonine metabolism; ko00630: Glyoxylate and dicarboxylate metabolism; ko01100: Metabolic pathways; ko01110: Biosynthesis of secondary metabolites; ko01200: Carbon metabolism	hydroxyphenylpyruvate reductase-like [Physcomitrium patens]	HPPR_PLESU RecName: Full=Hydroxyphenylpyruvate reductase; Short=HPPR; EC=1.1.1.237 {ECO:0000269|PubMed:15284489};
Pp3c14_19650	124.432	122.466	121.29	48.3167	47.788	46.1546	-1.37648	down	--	nifU-like protein 2, chloroplastic [Physcomitrium patens]	NIFU2_ARATH RecName: Full=NifU-like protein 2, chloroplastic; Short=AtCNfu2; Short=AtCnfU-V; Flags: Precursor;
Pp3c5_13160	20.2437	22.6082	20.247	75.2682	77.1996	71.4007	1.8218	up	ko00750: Vitamin B6 metabolism; ko01100: Metabolic pathways; ko01240: Biosynthesis of cofactors	probable pyridoxal 5'-phosphate synthase subunit PDX1 [Physcomitrium patens]	PDX1_GINBI RecName: Full=Probable pyridoxal 5'-phosphate synthase subunit PDX1; Short=PLP synthase subunit PDX1; EC=4.3.3.6; AltName: Full=Sor-like protein;
Pp3c3_37710	24.278	23.2957	23.0022	3.2344	4.1989	3.3843	-2.71386	down	--	homeobox-leucine zipper protein HOX20-like isoform X2 [Physcomitrium patens]	ATHB6_ARATH RecName: Full=Homeobox-leucine zipper protein ATHB-6; AltName: Full=HD-ZIP protein ATHB-6; AltName: Full=Homeodomain transcription factor ATHB-6;
Pp3c13_22040	34.9557	32.782	31.0486	9.9126	9.6039	10.2323	-1.7352	down	--	CASP-like protein UU6 [Physcomitrium patens]	CSPLD_PHYPA RecName: Full=CASP-like protein UU6; Short=PpCASPLUU6;
Pp3c2_26650	18.6175	16.0088	18.0258	3.8393	3.9527	3.7145	-2.19837	down	--	uncharacterized protein LOC112278031 [Physcomitrium patens]	--
Pp3c16_11940	11.2663	11.1893	10.4661	34.5221	33.9295	36.8706	1.67309	up	ko00230: Purine metabolism; ko01100: Metabolic pathways	uncharacterized protein LOC112293632 [Physcomitrium patens]	RSH3C_ARATH RecName: Full=Probable GTP diphosphokinase RSH3, chloroplastic; EC=2.7.6.5; AltName: Full=RelA/SpoT homolog 3; Short=AtRSH3; AltName: Full=ppGpp synthetase RSH3; Flags: Precursor;
Pp3c4_23930	49.9439	51.5616	48.9967	14.0759	14.5411	15.152	-1.78665	down	--	uncharacterized protein LOC112281055 [Physcomitrium patens]	PTI5_SOLLC RecName: Full=Pathogenesis-related genes transcriptional activator PTI5; AltName: Full=PTO-interacting protein 5;
Pp3c10_6880	33.4366	32.9294	34.3207	87.8608	91.2644	95.9688	1.44531	up	--	adenine nucleotide transporter BT1, chloroplastic/mitochondrial-like [Physcomitrium patens]	BRT1_ARATH RecName: Full=Adenine nucleotide transporter BT1, chloroplastic/mitochondrial; AltName: Full=Protein BRITTLE 1 homolog; Short=AtBT1; AltName: Full=Protein EMBRYO DEFECTIVE 104; AltName: Full=Protein EMBRYO DEFECTIVE 42; AltName: Full=Protein SODIUM HYPERSENSITIVE 1; Flags: Precursor;
Pp3c16_8090	32.3813	30.1998	30.4375	10.8452	10.9804	10.9523	-1.509	down	ko04016: MAPK signaling pathway - plant; ko04075: Plant hormone signal transduction	transcription factor FAMA-like isoform X2 [Physcomitrium patens]	ICE1_ARATH RecName: Full=Transcription factor ICE1; AltName: Full=Basic helix-loop-helix protein 116; Short=AtbHLH116; Short=bHLH 116; AltName: Full=Inducer of CBF expression 1; AltName: Full=Transcription factor EN 45; AltName: Full=Transcription factor SCREAM; AltName: Full=bHLH transcription factor bHLH116;
Pp3c2_32410	76.8871	80.3969	72.952	26.0522	26.6098	24.9409	-1.5739	down	ko00360: Phenylalanine metabolism; ko00940: Phenylpropanoid biosynthesis; ko01100: Metabolic pathways; ko01110: Biosynthesis of secondary metabolites	phenylalanine ammonia-lyase-like [Physcomitrium patens]	PALY_PINTA RecName: Full=Phenylalanine ammonia-lyase; EC=4.3.1.24 {ECO:0000250|UniProtKB:P24481};
Pp3c22_8523	29.1361	25.1143	23.7673	5.0783	4.6521	4.3771	-2.47067	down	--	hypothetical protein PHYPA_026889 [Physcomitrium patens]	--
Pp3c11_3710	61.5142	63.3522	65.8643	178.723	169.3	179.14	1.46173	up	ko00030: Pentose phosphate pathway; ko00040: Pentose and glucuronate interconversions; ko00710: Carbon fixation in photosynthetic organisms; ko01100: Metabolic pathways; ko01110: Biosynthesis of secondary metabolites; ko01200: Carbon metabolism; ko01230: Biosynthesis of amino acids	ribulose-phosphate 3-epimerase, chloroplastic-like [Physcomitrium patens]	RPE_SPIOL RecName: Full=Ribulose-phosphate 3-epimerase, chloroplastic; EC=5.1.3.1 {ECO:0000269|PubMed:8616224, ECO:0000269|PubMed:9733539, ECO:0000269|PubMed:9890975}; AltName: Full=Pentose-5-phosphate 3-epimerase; Short=PPE; AltName: Full=R5P3E; Short=RPE; Flags: Precursor;
Pp3c3_30560	123.034	123.915	117.846	43.3676	46.3758	45.6588	-1.43467	down	ko00040: Pentose and glucuronate interconversions; ko01100: Metabolic pathways	probable pectinesterase 53 isoform X1 [Physcomitrium patens]	PME53_ARATH RecName: Full=Probable pectinesterase 53; Short=PE 53; EC=3.1.1.11; AltName: Full=Pectin methylesterase 53; Short=AtPME53; Flags: Precursor;
Pp3c18_8490	11.8764	10.1372	10.8607	1.2246	0.939	1.0542	-3.35356	down	--	hypothetical protein PHYPA_022885 [Physcomitrium patens]	--
Pp3c3_32970	25.9819	26.4478	23.2736	77.0374	78.0864	79.6662	1.62819	up	--	protease Do-like 1, chloroplastic isoform X2 [Physcomitrium patens]	DEGP1_ARATH RecName: Full=Protease Do-like 1, chloroplastic; EC=3.4.21.-; AltName: Full=Protein DEGRADATION OF PERIPLASMIC PROTEINS 1; Short=DEGP PROTEASE 1; Flags: Precursor;
Pp3c19_20720	74.5946	69.9131	71.5877	22.4665	24.0213	25.5774	-1.58859	down	--	hypothetical protein PHYPA_024383 [Physcomitrium patens]	--
Pp3c23_11590	25.9522	26.1053	24.2161	5.0159	4.1928	5.1187	-2.4147	down	--	NDR1/HIN1-like protein 3 [Physcomitrium patens]	NHL3_ARATH RecName: Full=NDR1/HIN1-like protein 3 {ECO:0000303|Ref.1};
Pp3c6_10130	4.1041	4.7713	4.065	21.323	19.9395	22.1506	2.28781	up	ko00500: Starch and sucrose metabolism; ko01100: Metabolic pathways; ko01110: Biosynthesis of secondary metabolites	beta-amylase 3, chloroplastic-like [Physcomitrium patens]	BAM1_ARATH RecName: Full=Beta-amylase 1, chloroplastic; EC=3.2.1.2; AltName: Full=1,4-alpha-D-glucan maltohydrolase; AltName: Full=Beta-amylase 7; AltName: Full=Thioredoxin-regulated beta-amylase; Short=TR-BAMY; Flags: Precursor;
Pp3c5_16420	17.7646	17.0838	17.0829	3.1254	3.325	2.7236	-2.50753	down	--	probable esterase D14L [Physcomitrium patens]	KAI2_ARATH RecName: Full=Probable esterase KAI2; AltName: Full=Protein DWARF-14-like; Short=Protein D14-like; AltName: Full=Protein HYPOSENSITIVE TO LIGHT; AltName: Full=Protein KARRIKIN INSENSITIVE 2;
Pp3c26_1140	6.4382	7.7522	7.0642	34.2524	34.7156	34.6959	2.2811	up	ko00790: Folate biosynthesis; ko01240: Biosynthesis of cofactors	gamma-glutamyl hydrolase 1-like [Physcomitrium patens]	GGH1_ARATH RecName: Full=Gamma-glutamyl hydrolase 1; Short=AtGGH1; EC=3.4.19.9; AltName: Full=Conjugase; AltName: Full=GH; AltName: Full=Gamma-Glu-X carboxypeptidase; Flags: Precursor;
Pp3c14_11190	13.4189	12.6209	11.6262	2.8372	2.6307	2.5307	-2.23946	down	ko04075: Plant hormone signal transduction	regulatory protein NPR6-like isoform X1 [Physcomitrium patens]	NPR6_ARATH RecName: Full=Regulatory protein NPR6; AltName: Full=BTB/POZ domain-containing protein NPR6; AltName: Full=Protein BLADE-ON-PETIOLE 1;
Pp3c18_6880	3.0415	2.6221	3.0106	13.8757	12.8208	13.7778	2.21863	up	ko04075: Plant hormone signal transduction; ko04712: Circadian rhythm - plant	transcription factor bHLH130-like isoform X1 [Physcomitrium patens]	BH122_ARATH RecName: Full=Transcription factor bHLH122; AltName: Full=Basic helix-loop-helix protein 122; Short=AtbHLH122; Short=bHLH 122; AltName: Full=Transcription factor EN 70; AltName: Full=bHLH transcription factor bHLH122;
Pp3c3_31700	28.1289	25.9683	24.9508	6.8368	7.462	6.5356	-1.9287	down	--	silicon efflux transporter LSI2-like [Physcomitrium patens]	LSI2_ORYSJ RecName: Full=Silicon efflux transporter LSI2 {ECO:0000303|PubMed:17625566}; AltName: Full=Low silicon protein 2 {ECO:0000303|PubMed:17625566};
Pp3c7_12850	326.004	335.212	337.328	131.83	135.263	128.044	-1.34249	down	ko00195: Photosynthesis; ko01100: Metabolic pathways	oxygen-evolving enhancer protein 2, chloroplastic-like [Physcomitrium patens]	PSBP_SINAL RecName: Full=Oxygen-evolving enhancer protein 2, chloroplastic; Short=OEE2; AltName: Full=23 kDa subunit of oxygen evolving system of photosystem II; AltName: Full=23 kDa thylakoid membrane protein; AltName: Full=OEC 23 kDa subunit; Flags: Precursor;
Pp3c19_21240	150.42	153.394	145.549	370.599	367.57	361.223	1.28608	up	--	REF/SRPP-like protein At3g05500 [Physcomitrium patens]	Y3550_ARATH RecName: Full=REF/SRPP-like protein At3g05500;
Pp3c16_2210	42.6729	41.9764	39.7289	14.6857	14.6789	15.1952	-1.4853	down	--	glycosyltransferase family protein 64 protein C5-like [Physcomitrium patens]	GINT1_ORYSJ RecName: Full=Glucosamine inositolphosphorylceramide transferase 1 {ECO:0000303|PubMed:29760197}; EC=2.4.99.- {ECO:0000305|PubMed:29760197};
Pp3c23_5890	4.6614	4.6938	4.2277	18.3907	19.299	20.1129	2.08439	up	ko04120: Ubiquitin mediated proteolysis	ultraviolet-B receptor UVR8-like isoform X3 [Physcomitrium patens]	UVR8_ARATH RecName: Full=Ultraviolet-B receptor UVR8 {ECO:0000303|PubMed:12226503}; AltName: Full=Protein UV-B RESISTANCE 8 {ECO:0000303|PubMed:12226503}; AltName: Full=RCC1 domain-containing protein UVR8 {ECO:0000303|PubMed:12226503};
Pp3c1_19210	94.9565	94.8909	85.9023	253.343	246.306	253.723	1.4455	up	--	uncharacterized protein LOC112290072 [Physcomitrium patens]	--
Pp3c4_13850	78.3685	75.382	70.7543	27.3269	26.8699	26.2161	-1.48542	down	--	uncharacterized protein LOC112281449 [Physcomitrium patens]	--
Pp3c6_2560	17.3543	17.3931	17.8234	57.0788	58.5601	59.6328	1.73274	up	--	uncharacterized protein LOC112283232 [Physcomitrium patens]	DS22_CRAPL RecName: Full=Desiccation stress protein DSP-22, chloroplastic; Flags: Precursor;
Pp3c24_6000	4.0712	3.9216	3.4995	19.8659	18.1643	19.2393	2.31238	up	--	cyclin-U1-1-like [Physcomitrium patens]	CCU11_ARATH RecName: Full=Cyclin-U1-1; Short=CycU1;1; AltName: Full=Cyclin-P2.1; Short=CycP2;1;
Pp3c5_8450	5.7876	4.828	5.8886	25.6875	27.1871	28.0818	2.29066	up	--	uncharacterized protein At5g02240-like isoform X2 [Physcomitrium patens]	Y2446_ARATH RecName: Full=Uncharacterized protein At2g34460, chloroplastic; Flags: Precursor;
Pp3c20_9750	72.283	69.1286	71.178	22.9133	21.7891	25.0787	-1.61111	down	--	uncharacterized protein LOC112273614 [Physcomitrium patens]	--
Pp3c5_15770	2.0523	1.8686	1.8573	10.602	10.9859	12.1301	2.54025	up	ko04144: Endocytosis	senescence/dehydration-associated protein At4g35985, chloroplastic-like [Physcomitrium patens]	ERD7_ARATH RecName: Full=Protein EARLY-RESPONSIVE TO DEHYDRATION 7, chloroplastic {ECO:0000303|PubMed:8075396}; Flags: Precursor;
Pp3c2_20840	154.562	148.635	158.572	61.7212	62.6099	61.8885	-1.31478	down	--	metacaspase-4-like [Physcomitrium patens]	MCA4_ARATH RecName: Full=Metacaspase-4; Short=AtMC4; EC=3.4.22.-; AltName: Full=Metacaspase 2d; Short=AtMCP2d; AltName: Full=Metacaspase-7; Contains: RecName: Full=Metacaspase-4 subunit p20; Contains: RecName: Full=Metacaspase-4 subunit p10;
Pp3c15_10550	51.5286	50.0797	44.3218	13.153	13.7938	13.4913	-1.85596	down	--	TATA-binding protein-associated factor 2N-like [Physcomitrium patens]	HIP26_ARATH RecName: Full=Heavy metal-associated isoprenylated plant protein 26 {ECO:0000303|PubMed:21072340, ECO:0000303|PubMed:23368984}; Short=AtHIP26 {ECO:0000303|PubMed:23368984}; Short=AtHIPP26 {ECO:0000303|PubMed:21072340, ECO:0000303|PubMed:23368984}; AltName: Full=Farnesylated protein 6 {ECO:0000303|PubMed:8837031}; Short=AtFP6 {ECO:0000303|PubMed:8837031}; Flags: Precursor;
Pp3c26_2000	5.7943	6.262	6.4323	21.5556	21.1241	23.342	1.83143	up	ko00052: Galactose metabolism; ko00511: Other glycan degradation; ko00531: Glycosaminoglycan degradation; ko00600: Sphingolipid metabolism; ko00604: Glycosphingolipid biosynthesis - ganglio series; ko01100: Metabolic pathways	beta-galactosidase 8-like isoform X1 [Physcomitrium patens]	BGAL8_ORYSJ RecName: Full=Beta-galactosidase 8; Short=Lactase 8; EC=3.2.1.23; Flags: Precursor;
Pp3c18_21960	25.0067	24.4292	26.3965	4.8908	3.6861	5.3952	-2.44221	down	--	esterase OVCA2-like isoform X2 [Physcomitrium patens]	STR6_ARATH RecName: Full=Rhodanese-like domain-containing protein 6; AltName: Full=Sulfurtransferase 6; Short=AtStr6;
Pp3c23_13140	46.9862	44.0402	42.0863	15.8701	15.8852	15.2428	-1.50606	down	--	oxysterol-binding protein-related protein 1A-like [Physcomitrium patens]	ORP1C_ARATH RecName: Full=Oxysterol-binding protein-related protein 1C; AltName: Full=OSBP-related protein 1C;
Pp3c2_13280	3.8711	3.6559	3.577	19.3752	19.5654	18.8921	2.37615	up	--	uncharacterized protein LOC112292830 [Physcomitrium patens]	--
Pp3c3_26090	117.59	108.652	110.006	43.8894	40.3332	43.5056	-1.40023	down	ko00564: Glycerophospholipid metabolism	glycerophosphodiester phosphodiesterase GDPD1, chloroplastic-like isoform X1 [Physcomitrium patens]	GDPD1_ARATH RecName: Full=Glycerophosphodiester phosphodiesterase GDPD1, chloroplastic {ECO:0000305}; EC=3.1.4.46 {ECO:0000269|PubMed:21323773}; AltName: Full=Glycerophosphodiester phosphodiesterase 1 {ECO:0000303|PubMed:21323773}; Short=AtGDPD1 {ECO:0000303|PubMed:21323773}; AltName: Full=Protein SENESCENCE-RELATED GENE 3 {ECO:0000303|PubMed:8883383}; Flags: Precursor;
Pp3c3_18320	96.9826	95.5676	93.0986	32.0493	34.3346	35.7594	-1.48831	down	ko00190: Oxidative phosphorylation	soluble inorganic pyrophosphatase PPA1-like isoform X1 [Physcomitrium patens]	IPYR4_ARATH RecName: Full=Soluble inorganic pyrophosphatase 4 {ECO:0000303|PubMed:15135060}; EC=3.6.1.1 {ECO:0000269|Ref.6}; AltName: Full=Pyrophosphate phospho-hydrolase 4 {ECO:0000303|PubMed:15135060}; Short=PPase 4 {ECO:0000303|PubMed:15135060};
Pp3c3_13040	45.0978	48.8126	46.1795	5.8361	4.7454	5.8059	-3.09765	down	--	uncharacterized protein LOC112279746 [Physcomitrium patens]	--
Pp3c8_7340	46.8854	45.1515	49.6475	12.3329	12.582	12.8226	-1.91323	down	--	ethylene-responsive transcription factor ERF043-like [Physcomitrium patens]	ERF39_ARATH RecName: Full=Ethylene-responsive transcription factor ERF039;
Pp3c20_6440	16.607	16.2919	17.0942	3.5801	2.5534	3.108	-2.43741	down	--	two-pore potassium channel 5-like [Physcomitrium patens]	KCO5_ARATH RecName: Full=Two-pore potassium channel 5; Short=AtTPK5; AltName: Full=Calcium-activated outward-rectifying potassium channel 5, chloroplastic; Short=AtKCO5;
Pp3c17_22930	72.6512	65.9057	65.4168	22.6328	23.2677	25.4705	-1.51876	down	ko01100: Metabolic pathways	exostosin-1-like [Physcomitrium patens]	GLYT4_ARATH RecName: Full=Probable glycosyltransferase At5g11130; EC=2.4.-.-;
Pp3c7_5340	20.9052	19.6981	20.3583	4.5196	5.1928	4.6842	-2.08794	down	ko00073: Cutin, suberine and wax biosynthesis; ko01110: Biosynthesis of secondary metabolites	protein ECERIFERUM 3-like [Physcomitrium patens]	CER3_ARATH RecName: Full=Very-long-chain aldehyde decarbonylase CER3 {ECO:0000305}; EC=4.1.99.5 {ECO:0000250|UniProtKB:F4HVY0}; AltName: Full=Protein ECERIFERUM 3; AltName: Full=Protein FACELESS POLLEN 1; AltName: Full=Protein WAX2; AltName: Full=Protein YORE-YORE;
Pp3c16_7930	36.6901	33.1284	33.6261	89.9426	89.8748	94.273	1.40179	up	--	hypothetical protein PHYPA_020637 [Physcomitrium patens]	Y4424_ARATH RecName: Full=DUF21 domain-containing protein At4g14240; AltName: Full=CBS domain-containing protein CBSDUF1;
Pp3c4_31800	31.5892	30.266	29.1305	79.6436	79.6975	84.158	1.41582	up	--	uncharacterized protein LOC112281466 [Physcomitrium patens]	--
Pp3c3_36100	57.8725	62.4935	62.8586	17.6239	19.6965	18.5488	-1.71939	down	--	protein EXORDIUM-like [Physcomitrium patens]	PHI1_TOBAC RecName: Full=Protein PHOSPHATE-INDUCED 1 {ECO:0000303|PubMed:10189698}; Flags: Precursor;
Pp3c11_15940	47.8106	44.8196	45.2115	13.8543	12.4542	11.2446	-1.88012	down	--	uncharacterized protein LOC112289017 [Physcomitrium patens]	--
Pp3c10_5660	427.993	414.991	414.679	185.459	193.21	191.341	-1.14613	down	--	NDR1/HIN1-like protein 6 isoform X1 [Physcomitrium patens]	NHL6_ARATH RecName: Full=NDR1/HIN1-like protein 6 {ECO:0000303|PubMed:26849212};
Pp3c15_70	7.4826	7.6644	7.4492	26.9416	25.9931	28.0506	1.83706	up	--	uncharacterized protein LOC112292842 isoform X1 [Physcomitrium patens]	--
Pp3c9_19760	8.5692	7.7402	8.3767	30.9166	32.9588	32.8242	1.9656	up	ko04016: MAPK signaling pathway - plant; ko04075: Plant hormone signal transduction	uncharacterized protein LOC112287042 isoform X1 [Physcomitrium patens]	PYL5_ARATH RecName: Full=Abscisic acid receptor PYL5; AltName: Full=ABI1-binding protein 3; AltName: Full=PYR1-like protein 5; AltName: Full=Regulatory components of ABA receptor 8;
Pp3c13_2420	52.6815	56.0126	59.5429	11.6977	11.2505	12.1436	-2.26595	down	--	hypothetical protein PHYPA_016881 [Physcomitrium patens]	CML25_ARATH RecName: Full=Probable calcium-binding protein CML25; AltName: Full=Calmodulin-like protein 25;
Pp3c4_1490	9.2064	7.8943	9.683	36.8654	35.9417	38.6057	2.05295	up	--	uncharacterized protein LOC112281929 [Physcomitrium patens]	HBPL1_ARATH RecName: Full=Heme-binding-like protein At3g10130, chloroplastic; Flags: Precursor;
Pp3c10_15340	25.8953	24.3215	23.9739	66.1892	65.5031	71.6286	1.45016	up	ko00010: Glycolysis / Gluconeogenesis; ko00260: Glycine, serine and threonine metabolism; ko01100: Metabolic pathways; ko01110: Biosynthesis of secondary metabolites; ko01200: Carbon metabolism; ko01230: Biosynthesis of amino acids	2,3-bisphosphoglycerate-independent phosphoglycerate mutase-like [Physcomitrium patens]	PMGI_RICCO RecName: Full=2,3-bisphosphoglycerate-independent phosphoglycerate mutase; Short=BPG-independent PGAM; Short=Phosphoglyceromutase; EC=5.4.2.12; AltName: Full=PGAM-I;
Pp3c9_3710	455.436	486.555	495.828	163.05	174.19	153.861	-1.55514	down	--	hypothetical protein PHYPA_012233 [Physcomitrium patens]	--
Pp3c1_26200	13.2277	12.5121	13.2583	41.9378	43.2895	41.8685	1.70014	up	ko00592: alpha-Linolenic acid metabolism; ko01100: Metabolic pathways; ko01110: Biosynthesis of secondary metabolites	12-oxophytodienoate reductase 2-like [Physcomitrium patens]	OPR2_ARATH RecName: Full=12-oxophytodienoate reductase 2 {ECO:0000303|PubMed:10333582}; EC=1.3.1.42 {ECO:0000269|PubMed:10872231}; AltName: Full=12-oxophytodienoate-10,11-reductase 2 {ECO:0000303|PubMed:10333582}; Short=AtOPR2 {ECO:0000303|PubMed:10333582}; Short=OPDA-reductase 2 {ECO:0000305}; AltName: Full=4,5-didehydrojasmonate reductase {ECO:0000303|PubMed:29291349}; EC=1.3.1.- {ECO:0000269|P…
Pp3c16_15130	35.1881	33.6053	39.737	7.4254	6.9958	7.6917	-2.29906	down	--	hypothetical protein PHYPA_021002 [Physcomitrium patens]	--
Pp3c3_4330	23.4446	21.3271	22.1414	5.5831	6.0578	5.2667	-1.98989	down	--	sodium/calcium exchanger NCL1-like [Physcomitrium patens]	NCL1_ORYSJ RecName: Full=Sodium/calcium exchanger NCL1 {ECO:0000305}; AltName: Full=Na(+)/Ca(2+)-exchange protein NCL1 {ECO:0000305}; AltName: Full=OsEFCAX1 {ECO:0000303|PubMed:24286292}; AltName: Full=Protein NCX-like 1 {ECO:0000305}; Short=OsNCL1 {ECO:0000305};
Pp3c8_6080	116.375	107.908	109.614	44.2679	45.8962	47.2444	-1.28506	down	--	NAC domain-containing protein 45-like [Physcomitrium patens]	NAC78_ARATH RecName: Full=NAC domain-containing protein 78 {ECO:0000303|PubMed:15029955}; Short=ANAC078 {ECO:0000303|PubMed:15029955}; AltName: Full=Protein NTM1-like 11 {ECO:0000303|PubMed:17158162};
Pp3c24_16120	1.9187	1.7824	2.8144	22.0762	21.8987	21.9584	3.33836	up	--	uncharacterized protein LOC112276503 isoform X1 [Physcomitrium patens]	--
Pp3c26_9330	23.8795	23.3621	22.0676	64.4793	60.0898	66.4136	1.45787	up	--	alpha-xylosidase 1-like [Physcomitrium patens]	XYL1_ARATH RecName: Full=Alpha-xylosidase 1; EC=3.2.1.177; Flags: Precursor;
Pp3c12_190	88.6443	81.5035	79.493	32.0588	31.7761	33.3642	-1.36464	down	--	calcium-dependent protein kinase 26-like isoform X1 [Physcomitrium patens]	CDPK1_ARATH RecName: Full=Calcium-dependent protein kinase 1; Short=AtCDPK 1; Short=CDPK 1; EC=2.7.11.1; AltName: Full=Calcium-dependent protein kinase isoform AK1;
Pp3c15_21760	19.6085	19.2623	19.6452	60.4206	60.2243	57.7132	1.60344	up	--	thioredoxin F, chloroplastic-like [Physcomitrium patens]	TRXF2_ARATH RecName: Full=Thioredoxin F2, chloroplastic; Short=AtTrxf2; AltName: Full=Thioredoxin F1; Short=AtTrxf1; Flags: Precursor;
Pp3c10_13280	2.2019	2.5631	2.4906	21.2879	25.0433	23.632	3.26509	up	ko00010: Glycolysis / Gluconeogenesis; ko00040: Pentose and glucuronate interconversions; ko00053: Ascorbate and aldarate metabolism; ko00561: Glycerolipid metabolism; ko00620: Pyruvate metabolism; ko01100: Metabolic pathways; ko01110: Biosynthesis of secondary metabolites; ko01240: Biosynthesis of cofactors	NADPH-dependent aldo-keto reductase, chloroplastic-like [Physcomitrium patens]	AKRC9_ARATH RecName: Full=NADPH-dependent aldo-keto reductase, chloroplastic {ECO:0000303|PubMed:21169366}; Short=AtChlAKR {ECO:0000303|PubMed:21169366}; EC=1.1.1.- {ECO:0000269|PubMed:19616008, ECO:0000269|PubMed:21169366}; AltName: Full=Aldo-keto reductase family 4 member C9;
Pp3c9_7820	14.3299	13.927	12.3631	1.0652	1.0269	1.1136	-3.66672	down	ko00905: Brassinosteroid biosynthesis; ko01100: Metabolic pathways; ko01110: Biosynthesis of secondary metabolites	cytochrome P450 85A1-like [Physcomitrium patens]	C72B2_PINTA RecName: Full=Cytochrome P450 720B2; EC=1.14.-.-; AltName: Full=Cytochrome P450 CYPB;
Pp3c23_5150	22.4256	21.8031	20.6002	3.3624	4.18	2.6808	-2.67327	down	--	uncharacterized protein LOC112276255 [Physcomitrium patens]	--
Pp3c11_15920	10.2485	9.6897	9.5364	27.3914	26.6629	28.1085	1.47473	up	--	alpha-xylosidase 1-like [Physcomitrium patens]	XYL1_ARATH RecName: Full=Alpha-xylosidase 1; EC=3.2.1.177; Flags: Precursor;
Pp3c17_11030	5.6603	7.1554	7.8605	37.6778	40.0925	37.0707	2.46891	up	--	hypothetical protein PHYPA_021913 [Physcomitrium patens]	P2C28_ARATH RecName: Full=Probable protein phosphatase 2C 28; Short=AtPP2C28; EC=3.1.3.16;
Pp3c8_14130	5.9967	6.1424	6.0923	22.2758	21.4174	24.6101	1.90099	up	--	hypothetical protein PHYPA_011517 [Physcomitrium patens]	--
Pp3c5_3300	145.694	150.318	143.339	58.915	59.0031	59.7355	-1.3112	down	ko00592: alpha-Linolenic acid metabolism; ko01100: Metabolic pathways; ko01110: Biosynthesis of secondary metabolites	allene oxide synthase-like [Physcomitrium patens]	CP74A_ARATH RecName: Full=Allene oxide synthase, chloroplastic; EC=4.2.1.92 {ECO:0000269|PubMed:8756596}; AltName: Full=Cytochrome P450 74A; AltName: Full=Hydroperoxide dehydrase; Flags: Precursor;
Pp3c16_8700	138.54	126.046	120.311	45.503	43.6565	49.4367	-1.47724	down	--	uncharacterized protein LOC112293539 isoform X1 [Physcomitrium patens]	--
Pp3c13_10930	21.5693	20.0961	20.6781	5.9483	5.1495	6.2628	-1.84731	down	--	nucleobase-ascorbate transporter 12-like isoform X2 [Physcomitrium patens]	NAT12_ARATH RecName: Full=Nucleobase-ascorbate transporter 12; Short=AtNAT12;
Pp3c25_5260	16.3289	14.4169	14.8381	47.8255	46.4882	46.1776	1.61995	up	--	DUF21 domain-containing protein At4g14240-like isoform X1 [Physcomitrium patens]	Y4424_ARATH RecName: Full=DUF21 domain-containing protein At4g14240; AltName: Full=CBS domain-containing protein CBSDUF1;
Pp3c6_3190	16.7397	14.3388	13.8696	0.8162	1.3552	0.7113	-3.97845	down	ko04016: MAPK signaling pathway - plant; ko04075: Plant hormone signal transduction	uncharacterized protein LOC112283437 [Physcomitrium patens]	BHLHW_PEA RecName: Full=Basic helix-loop-helix protein A;
Pp3c16_23700	13.398	13.3267	12.6062	1.8153	2.3599	2.429	-2.58001	down	--	pentatricopeptide repeat-containing protein OTP51, chloroplastic-like isoform X1 [Physcomitrium patens]	PP154_ARATH RecName: Full=Pentatricopeptide repeat-containing protein At2g15820, chloroplastic; AltName: Full=Protein ORGANELLE TRANSCRIPT PROCESSING 51 {ECO:0000303|PubMed:18557832}; Short=AtOTP51 {ECO:0000303|PubMed:18557832}; Flags: Precursor;
Pp3c9_17450	187.824	175.298	189.479	73.4841	74.8672	75.9888	-1.30493	down	--	GEM-like protein 1 [Physcomitrium patens]	GEML1_ARATH RecName: Full=GEM-like protein 1; AltName: Full=Forming homology-interacting protein 1; Short=FH-interacting protein 1;
Pp3c8_8380	57.4368	56.3031	59.0974	17.821	15.8863	18.2241	-1.73847	down	--	cucumber peeling cupredoxin-like [Physcomitrium patens]	UMEC_ARMRU RecName: Full=Umecyanin {ECO:0000303|PubMed:5490233}; Short=UMC {ECO:0000303|PubMed:15631465};
Pp3c24_30	5.9211	5.8554	5.5725	19.9988	18.4898	20.8678	1.7701	up	--	calcium-transporting ATPase 3-like isoform X1 [Physcomitrium patens]	ATC1_DUNBI RecName: Full=Cation-transporting ATPase CA1; EC=7.2.2.-;
Pp3c5_12990	18.4003	16.3562	15.2294	48.5301	47.6416	49.2848	1.53728	up	--	hypothetical protein PHYPA_007605 [Physcomitrium patens]	Y2452_ARATH RecName: Full=DUF21 domain-containing protein At2g14520; AltName: Full=CBS domain-containing protein CBSDUF3;
Pp3c9_23450	30.7008	28.3715	26.9869	8.8841	9.175	9.146	-1.66555	down	--	parkin coregulated gene protein homolog [Physcomitrium patens]	--
Pp3c11_23800	26.4782	26.7422	29.1182	77.4567	79.512	82.5993	1.53599	up	ko00130: Ubiquinone and other terpenoid-quinone biosynthesis; ko01100: Metabolic pathways; ko01110: Biosynthesis of secondary metabolites; ko01240: Biosynthesis of cofactors	probable tocopherol O-methyltransferase, chloroplastic [Physcomitrium patens]	GTOMC_ORYSJ RecName: Full=Probable tocopherol O-methyltransferase, chloroplastic; EC=2.1.1.95 {ECO:0000250|UniProtKB:Q9ZSK1}; AltName: Full=Gamma-tocopherol methyltransferase; AltName: Full=Vitamin E pathway gene 4 protein; Flags: Precursor;
Pp3c22_10160	7.821	7.3633	6.4122	1.0575	1.0007	1.0584	-2.79609	down	--	transcription factor E2F8-like [Physcomitrium patens]	E2FE_ARATH RecName: Full=E2F transcription factor-like E2FE; AltName: Full=DP-E2F-like protein 1; AltName: Full=E2F-like repressor E2L3;
Pp3c4_26880	12.0084	11.134	11.0861	2.6773	2.6079	2.7278	-2.09853	down	--	probable WRKY transcription factor 32 isoform X1 [Physcomitrium patens]	WRK57_ARATH RecName: Full=Probable WRKY transcription factor 57; AltName: Full=WRKY DNA-binding protein 57;
Pp3c24_13090	55.4474	53.7167	49.0859	14.9733	16.057	14.0825	-1.81563	down	ko00941: Flavonoid biosynthesis; ko00960: Tropane, piperidine and pyridine alkaloid biosynthesis; ko01100: Metabolic pathways; ko01110: Biosynthesis of secondary metabolites; ko04712: Circadian rhythm - plant	chalcone synthase-like [Physcomitrium patens]	PKS3_RUBID RecName: Full=Polyketide synthase 3; Short=RiPKS3; EC=2.3.1.74; AltName: Full=Naringenin-chalcone synthase PKS3;
Pp3c8_11160	30.4175	28.7287	30.8258	7.9492	7.838	8.4976	-1.8933	down	ko04075: Plant hormone signal transduction	two-component response regulator-like PRR73 [Physcomitrium patens]	ARR15_ARATH RecName: Full=Two-component response regulator ARR15;
Pp3c25_40	16.5755	16.3805	17.7665	55.7845	52.9219	54.7168	1.68369	up	--	protein CCC1-like [Physcomitrium patens]	VIT1_ARATH RecName: Full=Vacuolar iron transporter 1 {ECO:0000303|PubMed:17082420}; Short=AtVIT1 {ECO:0000303|PubMed:17082420};
Pp3c24_11690	8.091	7.4462	6.9015	35.9176	33.1952	32.5456	2.17514	up	--	uncharacterized protein LOC112276988 [Physcomitrium patens]	PGR5_ARATH RecName: Full=Protein PROTON GRADIENT REGULATION 5, chloroplastic; Flags: Precursor;
Pp3c5_10920	2.1675	2.2116	2.146	16.3013	14.4755	17.5684	2.88526	up	--	calmodulin-like protein 7 [Physcomitrium patens]	CML25_ARATH RecName: Full=Probable calcium-binding protein CML25; AltName: Full=Calmodulin-like protein 25;
Pp3c19_9000	101.114	102.069	98.1596	35.7191	37.311	33.47	-1.50557	down	--	GDSL esterase/lipase At4g01130-like [Physcomitrium patens]	GDL61_ARATH RecName: Full=GDSL esterase/lipase At4g01130; EC=3.1.1.-; AltName: Full=Extracellular lipase At4g01130; Flags: Precursor;
Pp3c1_23000	87.7783	89.192	91.2845	34.4808	36.3288	34.8998	-1.3486	down	--	hypothetical protein PHYPA_001041 [Physcomitrium patens]	--
Pp3c8_19160	75.588	74.7225	76.6623	24.8926	25.5498	25.4825	-1.58468	down	--	uncharacterized protein LOC112285977 [Physcomitrium patens]	--
Pp3c22_8120	4.1695	3.4739	3.575	15.5192	15.0368	16.727	2.07144	up	--	monosaccharide-sensing protein 2-like isoform X1 [Physcomitrium patens]	MSSP2_ARATH RecName: Full=Monosaccharide-sensing protein 2; AltName: Full=Sugar transporter MSSP2;
Pp3c19_5540	4.7907	3.9591	4.2862	17.613	16.241	18.4223	1.99998	up	ko04120: Ubiquitin mediated proteolysis	light-mediated development protein DET1-like isoform X2 [Physcomitrium patens]	DET1_SOLLC RecName: Full=Light-mediated development protein DET1; AltName: Full=Deetiolated1 homolog; AltName: Full=High pigmentation protein 2; AltName: Full=Protein dark green; AltName: Full=tDET1;
Pp3c22_20520	30.955	30.4623	29.5391	9.1271	9.5225	9.9796	-1.67221	down	--	ethylene-responsive transcription factor ERF110-like [Physcomitrium patens]	ERF21_ARATH RecName: Full=Ethylene-responsive transcription factor ERF021;
Pp3c3_15280	59.3786	55.9323	57.8726	18.8282	17.3677	16.8214	-1.71189	down	--	protein RALF-like 34 [Physcomitrium patens]	RLF34_ARATH RecName: Full=Protein RALF-like 34; Flags: Precursor;
Pp3c5_23690	4.1083	4.8939	4.8815	25.4217	22.3304	23.9388	2.36418	up	--	uncharacterized protein LOC112282964 [Physcomitrium patens]	--
Pp3c3_6880	17.7688	15.3182	15.8644	2.836	2.7363	3.002	-2.516	down	--	protein GRAVITROPIC IN THE LIGHT 1-like isoform X1 [Physcomitrium patens]	GIL1_ARATH RecName: Full=Protein GRAVITROPIC IN THE LIGHT 1 {ECO:0000303|PubMed:16640600};
Pp3c12_26230	43.4757	38.3978	42.1628	13.1555	13.1626	13.2657	-1.65167	down	--	carboxyl-terminal-processing peptidase 3, chloroplastic-like isoform X2 [Physcomitrium patens]	CTPA3_ARATH RecName: Full=Carboxyl-terminal-processing peptidase 3, chloroplastic; EC=3.4.21.102; AltName: Full=D1 C-terminal processing protease 3; AltName: Full=Photosystem II D1 protein processing peptidase 3; Flags: Precursor;
Pp3c6_5800	45.0105	41.8644	45.0907	12.9114	13.9208	13.5819	-1.71196	down	--	histone deacetylase 9-like isoform X1 [Physcomitrium patens]	HDA9_ARATH RecName: Full=Histone deacetylase 9; Short=AtHDAC9 {ECO:0000303|PubMed:28663238}; EC=3.5.1.98;
Pp3c21_9570	96.204	96.9123	107.438	23.734	28.5359	22.2702	-2.0176	down	--	hypothetical protein PHYPA_025939 [Physcomitrium patens]	--
novel.47	3.5504	3.443	3.4107	23.2918	25.5611	22.6031	2.77503	up	--	--	--
Pp3c2_5110	16.2709	15.1488	16.4577	4.0915	3.6316	4.2201	-2.00606	down	--	uncharacterized protein LOC112278952 isoform X1 [Physcomitrium patens]	SIGB_ARATH RecName: Full=RNA polymerase sigma factor sigB; Short=Sigma factor B; Short=Sigma-B; AltName: Full=Protein ABERRANT CHLOROPLAST 1; AltName: Full=RNA polymerase sigma factor sig1; Short=Atsig1; Short=Sigma factor 1; AltName: Full=RNA polymerase sigma factor sig2; Short=Atsig2; Short=Sigma factor 2; AltName: Full=RNA polymerase sigma factor sigA; Short=Sigma factor A; Short=Sigma-A; Flag…
Pp3c10_18660	45.3614	45.1732	38.9533	123.442	122.148	124.826	1.51189	up	--	mitochondrial outer membrane porin-like [Physcomitrium patens]	VDAC3_ARATH RecName: Full=Mitochondrial outer membrane protein porin 3; AltName: Full=Protein HYPERSENSITIVE RESPONSE 2; Short=Athsr2; AltName: Full=Voltage-dependent anion-selective channel protein 3; Short=AtVDAC3; Short=VDAC-3;
Pp3c22_10620	6.6808	7.3796	7.0599	48.8759	48.2221	46.4878	2.76087	up	--	hypothetical protein PHYPA_026985 [Physcomitrium patens]	--
Pp3c25_10500	52.9517	48.802	51.0035	15.8247	16.2545	16.6331	-1.65306	down	--	probable xyloglucan endotransglucosylase/hydrolase protein 5 [Physcomitrium patens]	XTH5_ARATH RecName: Full=Probable xyloglucan endotransglucosylase/hydrolase protein 5; Short=At-XTH5; Short=XTH-5; EC=2.4.1.207; Flags: Precursor;
Pp3c27_1880	4.2276	4.0992	4.376	17.5374	16.1449	17.9004	2.01783	up	ko00900: Terpenoid backbone biosynthesis; ko01110: Biosynthesis of secondary metabolites	probable solanesyl-diphosphate synthase 3, chloroplastic [Physcomitrium patens]	SPS3_ORYSJ RecName: Full=Probable solanesyl-diphosphate synthase 3, chloroplastic {ECO:0000305}; Short=OsSPS3 {ECO:0000305}; EC=2.5.1.84 {ECO:0000250|UniProtKB:Q75HZ9}; AltName: Full=Probable all-trans-nonaprenyl-diphosphate synthase 3 (geranyl-diphosphate specific) {ECO:0000305}; Flags: Precursor;
Pp3c16_3130	691.053	648.682	625.485	281.11	289.136	273.759	-1.22322	down	--	hypothetical protein PHYPA_020407 [Physcomitrium patens]	--
Pp3c6_7400	87.7101	88.0785	89.9548	31.5273	30.8838	33.6611	-1.47241	down	ko04145: Phagosome	tubulin beta chain [Physcomitrium patens]	TBB_HORVU RecName: Full=Tubulin beta chain; AltName: Full=Beta-tubulin;
Pp3c15_23830	0.7234	0.8085	1.0375	11.1589	10.4211	10.4066	3.63705	up	ko00561: Glycerolipid metabolism; ko01100: Metabolic pathways	diacylglycerol O-acyltransferase 1-2-like [Physcomitrium patens]	DGAT1_CORAE RecName: Full=Diacylglycerol O-acyltransferase 1 {ECO:0000305}; Short=CaDGAT1 {ECO:0000303|PubMed:27208257}; EC=2.3.1.20 {ECO:0000269|PubMed:27208257};
Pp3c2_12550	12.3703	11.7884	11.8318	34.3586	33.3304	36.9737	1.53573	up	--	ABC transporter F family member 1-like [Physcomitrium patens]	AB1F_ARATH RecName: Full=ABC transporter F family member 1; Short=ABC transporter ABCF.1; Short=AtABCF1; AltName: Full=GCN20-type ATP-binding cassette protein GCN1;
Pp3c17_13510	5.2985	5.9248	5.0929	21.488	22.7666	21.7104	2.01008	up	--	thioredoxin H-type-like isoform X2 [Physcomitrium patens]	TRXH_PICMA RecName: Full=Thioredoxin H-type; Short=Trx-H;
Pp3c24_10800	395.308	426.227	415.188	165.861	169.377	173.489	-1.28707	down	ko00730: Thiamine metabolism; ko01100: Metabolic pathways; ko01240: Biosynthesis of cofactors	hypothetical protein PHYPA_028900 [Physcomitrium patens]	THI43_PHYPA RecName: Full=Thiamine thiazole synthase 3, chloroplastic {ECO:0000255|HAMAP-Rule:MF_03158}; EC=2.4.2.60 {ECO:0000255|HAMAP-Rule:MF_03158}; AltName: Full=Thiazole biosynthetic enzyme 3 {ECO:0000255|HAMAP-Rule:MF_03158}; Flags: Precursor;
Pp3c9_5280	38.8094	38.3627	34.2192	107.324	102.732	99.6962	1.47122	up	--	ribulose bisphosphate carboxylase/oxygenase activase 2, chloroplastic-like [Physcomitrium patens]	RCA_ORYSJ RecName: Full=Ribulose bisphosphate carboxylase/oxygenase activase, chloroplastic; Short=RA; Short=RuBisCO activase; Flags: Precursor;
Pp3c16_12190	51.0509	52.0285	54.5803	136.945	143.876	142.384	1.41969	up	--	ras-related protein RABC1-like [Physcomitrium patens]	RABC1_ARATH RecName: Full=Ras-related protein RABC1; Short=AtRABC1; AltName: Full=Ras-related protein Rab18; Short=AtRab18;
Pp3c2_30120	0.1404	0.2865	0.3132	9.7482	10.2881	10.8131	5.38434	up	--	putative zinc finger protein CONSTANS-LIKE 11 [Physcomitrium patens]	MIP1A_ARATH RecName: Full=B-box domain protein 30 {ECO:0000303|PubMed:19920209}; Short=AtBBX30 {ECO:0000303|PubMed:19920209}; AltName: Full=Microprotein 1A {ECO:0000303|PubMed:27015278};
Pp3c9_12890	824.858	880.985	914.016	335.2	347.07	335.201	-1.37005	down	--	protein PXR1-like [Physcomitrium patens]	--
Pp3c3_36320	20.8185	17.9211	19.0533	4.0896	3.5719	4.7672	-2.21873	down	--	hypothetical protein KC19_1G197200 [Ceratodon purpureus]	NIPA8_ARATH RecName: Full=Probable magnesium transporter NIPA8;
Pp3c20_17310	29.0046	26.8819	24.6008	6.415	5.186	6.9005	-2.12317	down	--	uncharacterized protein LOC112273609 [Physcomitrium patens]	FK119_ARATH RecName: Full=F-box/kelch-repeat protein At5g43190;
Pp3c2_1270	46.9738	41.6497	45.5664	13.2024	12.6536	14.4552	-1.7383	down	ko00270: Cysteine and methionine metabolism; ko00480: Glutathione metabolism; ko01100: Metabolic pathways; ko01240: Biosynthesis of cofactors	glutamate--cysteine ligase A, chloroplastic-like [Physcomitrium patens]	GSH1_TOBAC RecName: Full=Glutamate--cysteine ligase, chloroplastic; EC=6.3.2.2; AltName: Full=Gamma-ECS; Short=GCS; AltName: Full=Gamma-glutamylcysteine synthetase; Flags: Precursor;
Pp3c12_17320	13.5955	13.8346	12.4642	53.6817	50.424	51.6392	1.96023	up	--	uncharacterized protein LOC112289317 [Physcomitrium patens]	--
Pp3c19_3840	126.71	138.05	143.626	361.898	364.214	359.25	1.40447	up	ko00630: Glyoxylate and dicarboxylate metabolism; ko01100: Metabolic pathways; ko01110: Biosynthesis of secondary metabolites; ko01200: Carbon metabolism; ko04146: Peroxisome	peroxisomal (S)-2-hydroxy-acid oxidase GLO5-like [Physcomitrium patens]	GLO5_ORYSI RecName: Full=Glycolate oxidase 5; Short=GOX 5; Short=OsGLO5; EC=1.1.3.15 {ECO:0000250|UniProtKB:Q9LRR9}; AltName: Full=Peroxisomal (S)-2-hydroxy-acid oxidase GLO5; AltName: Full=Short chain alpha-hydroxy acid oxidase GLO5;
Pp3c8_16580	18.8035	17.707	18.3384	52.5889	51.6207	54.7895	1.53126	up	ko00860: Porphyrin metabolism; ko01100: Metabolic pathways; ko01110: Biosynthesis of secondary metabolites; ko01240: Biosynthesis of cofactors	uroporphyrinogen decarboxylase-like [Physcomitrium patens]	DCUP2_ARATH RecName: Full=Uroporphyrinogen decarboxylase 2, chloroplastic; Short=UPD2; Short=URO-D2; EC=4.1.1.37; Flags: Precursor;
Pp3c2_30270	9.3995	8.1446	9.1064	31.2277	30.4762	29.8158	1.77611	up	--	trigger factor-like protein TIG, Chloroplastic isoform X2 [Physcomitrium patens]	TIG_ARATH RecName: Full=Trigger factor-like protein TIG, Chloroplastic; EC=5.2.1.8; AltName: Full=Immunophilin TIG; AltName: Full=Peptidyl-prolyl cis-trans isomerase TIG; Short=PPIase TIG; AltName: Full=Rotamase; Flags: Precursor;
Pp3c2_37900	41.8926	36.1028	37.4762	98.2637	96.5398	101.558	1.35623	up	ko00900: Terpenoid backbone biosynthesis; ko01100: Metabolic pathways; ko01110: Biosynthesis of secondary metabolites	3-hydroxy-3-methylglutaryl-coenzyme A reductase 1-like [Physcomitrium patens]	HMDH1_HEVBR RecName: Full=3-hydroxy-3-methylglutaryl-coenzyme A reductase 1; Short=HMG-CoA reductase 1; EC=1.1.1.34;
Pp3c24_13900	1.9847	2.0449	1.9945	13.7556	14.1971	14.4116	2.80957	up	--	MLO-like protein 13 [Physcomitrium patens]	MLO1_ARATH RecName: Full=MLO-like protein 1; Short=AtMlo1; AltName: Full=MLO protein homolog 1; Short=AtMlo-H1;
Pp3c4_6340	25.4158	23.7919	23.6016	8.2098	7.9762	8.5936	-1.55876	down	--	uncharacterized protein LOC112281229 [Physcomitrium patens]	--
Pp3c16_7450	28.3191	26.3675	26.3287	72.0943	70.0022	75.4271	1.42071	up	ko00564: Glycerophospholipid metabolism; ko01100: Metabolic pathways	probable choline kinase 2 isoform X1 [Physcomitrium patens]	CK2_ARATH RecName: Full=Probable choline kinase 2; EC=2.7.1.32;
Pp3c1_25070	23.3826	21.4296	21.3397	8.2768	7.8909	7.8488	-1.46558	down	ko02010: ABC transporters	ABC transporter G family member 35-like isoform X1 [Physcomitrium patens]	AB36G_ARATH RecName: Full=ABC transporter G family member 36 {ECO:0000303|PubMed:18299247}; Short=ABC transporter ABCG.36 {ECO:0000303|PubMed:18299247}; Short=AtABCG36 {ECO:0000303|PubMed:18299247}; AltName: Full=Pleiotropic drug resistance protein 8 {ECO:0000303|PubMed:12430018, ECO:0000303|PubMed:16415066, ECO:0000303|PubMed:16506311}; Short=AtPDR8 {ECO:0000303|PubMed:23815470}; AltName: Full=P…
Pp3c1_33470	6.5954	7.3953	7.3379	22.8673	22.451	23.6657	1.6884	up	--	uncharacterized aarF domain-containing protein kinase At5g05200, chloroplastic-like isoform X1 [Physcomitrium patens]	Y5520_ARATH RecName: Full=Uncharacterized aarF domain-containing protein kinase At5g05200, chloroplastic; EC=2.7.-.-; Flags: Precursor;
Pp3c12_20050	1.9748	1.4374	1.5025	11.1655	10.4434	11.5169	2.74819	up	ko00500: Starch and sucrose metabolism; ko01100: Metabolic pathways; ko01110: Biosynthesis of secondary metabolites	probable trehalose-phosphate phosphatase C [Physcomitrium patens]	TPP2_ORYSJ RecName: Full=Probable trehalose-phosphate phosphatase 2; Short=OsTPP2; EC=3.1.3.12; AltName: Full=Trehalose 6-phosphate phosphatase;
Pp3c10_21810	20.806	19.498	18.2579	4.7601	4.738	5.131	-2.00475	down	ko00360: Phenylalanine metabolism; ko00940: Phenylpropanoid biosynthesis; ko01100: Metabolic pathways; ko01110: Biosynthesis of secondary metabolites	phenylalanine ammonia-lyase-like [Physcomitrium patens]	PALY_PINTA RecName: Full=Phenylalanine ammonia-lyase; EC=4.3.1.24 {ECO:0000250|UniProtKB:P24481};
Pp3c6_16010	27.0353	24.071	23.8589	7.3633	7.4967	7.2596	-1.76493	down	--	probable LRR receptor-like serine/threonine-protein kinase At2g23950 isoform X1 [Physcomitrium patens]	CRPK1_ARATH RecName: Full=Cold-responsive protein kinase 1 {ECO:0000303|PubMed:28344081}; EC=2.7.11.1 {ECO:0000255|PROSITE-ProRule:PRU00159, ECO:0000269|PubMed:28344081};
Pp3c16_25830	78.4458	69.2411	68.2683	27.5577	27.9105	29.3659	-1.35148	down	ko02010: ABC transporters	ABC transporter G family member 25-like [Physcomitrium patens]	AB28G_ARATH RecName: Full=ABC transporter G family member 28; Short=ABC transporter ABCG.28; Short=AtABCG28; AltName: Full=Putative white-brown complex homolog protein 29; Short=AtWBC29;
Pp3s127_20	6.7403	6.1114	5.5016	23.8234	23.4344	24.8149	1.96881	up	ko00500: Starch and sucrose metabolism; ko00520: Amino sugar and nucleotide sugar metabolism; ko01100: Metabolic pathways; ko01110: Biosynthesis of secondary metabolites; ko01250: Biosynthesis of nucleotide sugars	glucose-1-phosphate adenylyltransferase large subunit 3, chloroplastic/amyloplastic-like isoform X1 [Physcomitrium patens]	GLGL1_ARATH RecName: Full=Glucose-1-phosphate adenylyltransferase large subunit 1, chloroplastic; EC=2.7.7.27; AltName: Full=ADP-glucose pyrophosphorylase; AltName: Full=ADP-glucose synthase; AltName: Full=AGPase S; AltName: Full=Alpha-D-glucose-1-phosphate adenyl transferase; Flags: Precursor;
Pp3c6_17060	112.469	110.918	109.551	45.1974	45.9418	42.6023	-1.32047	down	ko00590: Arachidonic acid metabolism; ko01100: Metabolic pathways	uncharacterized protein LOC112284087 [Physcomitrium patens]	PXL2C_ARATH RecName: Full=Thioredoxin-like protein AAED1, chloroplastic; AltName: Full=AhpC/TSA antioxidant enzyme domain-containing protein 1; Flags: Precursor;
Pp3c3_26400	38.2229	39.2317	34.8014	101.113	98.1793	102.343	1.4213	up	ko00100: Steroid biosynthesis; ko01100: Metabolic pathways; ko01110: Biosynthesis of secondary metabolites	reticulon-like protein B5 [Physcomitrium patens]	RTNLE_ARATH RecName: Full=Reticulon-like protein B5; Short=AtRTNLB5;
Pp3c11_25880	79.7559	85.0977	85.8544	29.9998	30.1987	29.4932	-1.48837	down	ko00280: Valine, leucine and isoleucine degradation; ko00650: Butanoate metabolism; ko01100: Metabolic pathways; ko01110: Biosynthesis of secondary metabolites; ko04146: Peroxisome	hydroxymethylglutaryl-CoA lyase, mitochondrial-like [Physcomitrium patens]	HMGCL_ARATH RecName: Full=Hydroxymethylglutaryl-CoA lyase, mitochondrial; Short=HL; Short=HMG-CoA lyase; EC=4.1.3.4; AltName: Full=3-hydroxy-3-methylglutarate-CoA lyase;
Pp3c13_22390	54.7157	59.7113	56.7201	19.3808	16.9094	18.2	-1.65603	down	--	uncharacterized protein LOC112290453 [Physcomitrium patens]	--
Pp3c7_9000	14.6438	14.6981	20.6047	83.2421	85.3979	84.4986	2.33716	up	--	glutaredoxin-like isoform X2 [Physcomitrium patens]	GLRX_RICCO RecName: Full=Glutaredoxin;
Pp3c7_9800	24.6525	21.9802	22.426	6.4181	5.4916	5.6245	-1.98067	down	ko00740: Riboflavin metabolism; ko01100: Metabolic pathways	purple acid phosphatase 4-like [Physcomitrium patens]	PPA3_ARATH RecName: Full=Purple acid phosphatase 3; EC=3.1.3.2; Flags: Precursor;
Pp3c17_12450	26.5987	29.4528	29.2296	4.9846	3.5017	4.3934	-2.72903	down	--	hypothetical protein PHYPA_021965 [Physcomitrium patens]	--
Pp3c3_6370	166.605	153.488	149.309	63.239	62.7501	68.6124	-1.2742	down	--	uncharacterized protein LOC112279325 [Physcomitrium patens]	--
Pp3c12_21760	18.6655	18.4414	17.1006	4.2145	4.3856	3.8896	-2.1234	down	--	homeobox protein PpHB6 [Physcomitrium patens]	HOX13_ORYSI RecName: Full=Homeobox-leucine zipper protein HOX13; AltName: Full=HD-ZIP protein HOX13; AltName: Full=Homeodomain transcription factor HOX13; AltName: Full=OsHox13;
Pp3c4_27460	21.5461	20.6412	19.7719	59.4084	60.9751	60.6148	1.54207	up	ko00480: Glutathione metabolism; ko00590: Arachidonic acid metabolism; ko01100: Metabolic pathways	probable phospholipid hydroperoxide glutathione peroxidase [Physcomitrium patens]	GPX7_ARATH RecName: Full=Putative glutathione peroxidase 7, chloroplastic; EC=1.11.1.9; Flags: Precursor;
Pp3c3_10900	2.5236	2.43	2.2429	10.3634	9.8617	9.8592	2.05896	up	--	myosin-9-like [Physcomitrium patens]	--
Pp3c19_3190	242.973	259.608	250.287	670.271	659.671	611.404	1.36158	up	ko00630: Glyoxylate and dicarboxylate metabolism; ko00710: Carbon fixation in photosynthetic organisms; ko01100: Metabolic pathways; ko01110: Biosynthesis of secondary metabolites; ko01200: Carbon metabolism	ribulose bisphosphate carboxylase small chain, chloroplastic-like [Physcomitrium patens]	RBS_BETPN RecName: Full=Ribulose bisphosphate carboxylase small subunit, chloroplastic {ECO:0000255|HAMAP-Rule:MF_00860}; Short=RuBisCO small subunit {ECO:0000255|HAMAP-Rule:MF_00860}; Flags: Precursor;
Pp3c13_7350	81.9424	90.6485	86.7104	28.9525	31.4508	29.5	-1.53398	down	--	uncharacterized protein LOC112290664 [Physcomitrium patens]	--
Pp3c23_17090	24.1236	23.3285	22.4735	6.5123	5.9857	7.4545	-1.81249	down	--	probable leucine-rich repeat receptor-like protein kinase At5g49770 isoform X1 [Physcomitrium patens]	HPCA1_ARATH RecName: Full=Leucine-rich repeat receptor protein kinase HPCA1 {ECO:0000305}; EC=2.7.11.1 {ECO:0000269|PubMed:32076270}; AltName: Full=Protein HYDROGEN-PEROXIDE-INDUCED CALCIUM INCREASES 1 {ECO:0000303|PubMed:32076270}; Flags: Precursor;
Pp3c11_15430	26.3025	24.6412	24.9969	8.3582	8.0953	8.0913	-1.63358	down	--	lipid phosphate phosphatase delta-like [Physcomitrium patens]	LPPD_ARATH RecName: Full=Lipid phosphate phosphatase delta; Short=AtLPPD; EC=3.1.3.-; AltName: Full=Phosphatidic acid phosphatase delta; AltName: Full=Sphingoid phosphate phosphatase 1; Short=AtSSP1; AltName: Full=Sphingosine-1-phosphate phosphatase; Short=AtSPPASE;
Pp3c7_3910	16.7359	15.4895	15.4881	5.0577	4.7406	4.8057	-1.71182	down	--	C2 domain-containing protein At1g53590-like isoform X2 [Physcomitrium patens]	C2D61_ARATH RecName: Full=C2 domain-containing protein At1g53590; AltName: Full=N-terminal-TM-C2 domain type 6 protein 1; Short=NTMC2TYPE6.1;
Pp3c18_18530	12.3644	11.0745	12.4777	56.0683	55.3838	48.511	2.15114	up	--	hypothetical protein PHYPA_029223, partial [Physcomitrium patens]	--
Pp3c20_2280	2.7488	2.8238	2.8652	15.4978	15.4887	15.692	2.46365	up	--	probable sodium/metabolite cotransporter BASS3, chloroplastic [Physcomitrium patens]	BASS3_ORYSJ RecName: Full=Probable sodium/metabolite cotransporter BASS3, chloroplastic; AltName: Full=Bile acid-sodium symporter family protein 3; Flags: Precursor;
Pp3c16_12200	14.8521	12.0932	13.1702	44.9276	42.339	46.5557	1.73458	up	--	uncharacterized protein LOC112293079 isoform X1 [Physcomitrium patens]	--
Pp3c23_10390	6.2383	6.8682	8.2688	31.5714	30.3366	29.7463	2.09571	up	--	dnaJ homolog subfamily B member 9-like [Physcomitrium patens]	DNJA6_ARATH RecName: Full=Chaperone protein dnaJ A6, chloroplastic {ECO:0000305}; Short=atDjA6 {ECO:0000303|PubMed:23894646}; AltName: Full=Chaperone protein dnaJ A26 {ECO:0000303|PubMed:11599562}; Short=AtDjA26 {ECO:0000303|PubMed:11599562}; Flags: Precursor;
Pp3c21_9890	4.2726	3.8888	4.8754	20.4726	23.0476	23.3808	2.35579	up	--	uncharacterized protein LOC112274249 isoform X1 [Physcomitrium patens]	--
Pp3c22_8260	129.701	130.676	146.994	44.42	47.0626	43.3817	-1.60023	down	--	calcium-binding protein P-like [Physcomitrium patens]	--
Pp3c1_3670	21.1991	21.7225	21.2198	4.5708	5.2234	4.8826	-2.13385	down	--	UPF0187 protein At3g61320, chloroplastic-like [Physcomitrium patens]	YU88_ARATH RecName: Full=UPF0187 protein At3g61320, chloroplastic; Flags: Precursor;
Pp3c7_23810	28.6509	28.412	28.2288	72.5167	72.8677	74.5267	1.36188	up	ko00030: Pentose phosphate pathway; ko00040: Pentose and glucuronate interconversions; ko00710: Carbon fixation in photosynthetic organisms; ko01100: Metabolic pathways; ko01110: Biosynthesis of secondary metabolites; ko01200: Carbon metabolism; ko01230: Biosynthesis of amino acids	ribulose-phosphate 3-epimerase, chloroplastic isoform X1 [Physcomitrium patens]	RPE_SPIOL RecName: Full=Ribulose-phosphate 3-epimerase, chloroplastic; EC=5.1.3.1 {ECO:0000269|PubMed:8616224, ECO:0000269|PubMed:9733539, ECO:0000269|PubMed:9890975}; AltName: Full=Pentose-5-phosphate 3-epimerase; Short=PPE; AltName: Full=R5P3E; Short=RPE; Flags: Precursor;
Pp3c2_30620	107.342	109.812	106.698	44.556	44.7592	42.2754	-1.30418	down	ko00941: Flavonoid biosynthesis; ko00960: Tropane, piperidine and pyridine alkaloid biosynthesis; ko01100: Metabolic pathways; ko01110: Biosynthesis of secondary metabolites; ko04712: Circadian rhythm - plant	chalcone synthase-like [Physcomitrium patens]	PKS3_RUBID RecName: Full=Polyketide synthase 3; Short=RiPKS3; EC=2.3.1.74; AltName: Full=Naringenin-chalcone synthase PKS3;
Pp3c4_21500	44.0433	43.3428	41.9301	101.107	99.8009	105.112	1.23819	up	ko03040: Spliceosome; ko04141: Protein processing in endoplasmic reticulum; ko04144: Endocytosis	heat shock cognate 70 kDa protein-like [Physcomitrium patens]	HSP7C_PETHY RecName: Full=Heat shock cognate 70 kDa protein;
Pp3c3_26260	0.4318	0.7883	0.7204	13.8442	11.7714	13.1626	4.32009	up	--	uncharacterized protein LOC112279729 [Physcomitrium patens]	--
Pp3c1_36300	123.086	115.444	113.102	48.5062	45.6572	44.9363	-1.34188	down	--	nucleolin 1-like [Physcomitrium patens]	NUCL2_ORYSJ RecName: Full=Nucleolin 2; AltName: Full=Protein NUCLEOLIN LIKE 2;
Pp3c13_8280	120.385	114.471	113.537	47.1455	47.6192	46.6807	-1.30481	down	--	fasciclin-like arabinogalactan protein 7 [Physcomitrium patens]	--
Pp3c19_13690	29.9858	30.1298	28.2562	8.9551	7.6462	8.5203	-1.81813	down	ko00360: Phenylalanine metabolism; ko00940: Phenylpropanoid biosynthesis; ko01100: Metabolic pathways; ko01110: Biosynthesis of secondary metabolites	phenylalanine ammonia-lyase-like [Physcomitrium patens]	PALY_PINTA RecName: Full=Phenylalanine ammonia-lyase; EC=4.3.1.24 {ECO:0000250|UniProtKB:P24481};
Pp3c3_6250	47.7063	43.01	42.7166	15.9447	16.1388	16.7761	-1.45315	down	--	uncharacterized protein LOC112280184 [Physcomitrium patens]	ERF21_ARATH RecName: Full=Ethylene-responsive transcription factor ERF021;
Pp3c1_4540	51.4941	50.4537	52.9368	16.9443	17.7353	19.0588	-1.53179	down	--	uncharacterized protein LOC112287850 [Physcomitrium patens]	--
Pp3c20_23510	29.0252	28.1682	29.984	74.3204	71.5086	73.5983	1.3273	up	--	uncharacterized protein LOC112273403 [Physcomitrium patens]	--
Pp3c4_26050	11.7096	11.8707	10.8232	1.5331	1.2963	1.7239	-2.91847	down	--	uncharacterized protein LOC112280803 isoform X1 [Physcomitrium patens]	--
Pp3c3_3850	43.861	50.9811	45.3692	10.6477	11.3422	11.1153	-2.08863	down	--	uncharacterized protein LOC112280153 [Physcomitrium patens]	LFS_ALLCE RecName: Full=Lachrymatory-factor synthase; Flags: Precursor;
Pp3c7_7950	52.2358	50.5419	46.9925	18.4075	19.064	18.0489	-1.43612	down	ko04016: MAPK signaling pathway - plant; ko04075: Plant hormone signal transduction	transcription factor bHLH25-like isoform X1 [Physcomitrium patens]	BH025_ARATH RecName: Full=Transcription factor bHLH25; AltName: Full=Basic helix-loop-helix protein 25; Short=AtbHLH25; Short=bHLH 25; AltName: Full=Transcription factor EN 29; AltName: Full=bHLH transcription factor bHLH025;
Pp3c3_32210	11.0366	10.4885	11.169	32.188	33.7821	34.4614	1.61477	up	ko00940: Phenylpropanoid biosynthesis; ko00941: Flavonoid biosynthesis; ko00945: Stilbenoid, diarylheptanoid and gingerol biosynthesis; ko01100: Metabolic pathways; ko01110: Biosynthesis of secondary metabolites	cytochrome P450 71A14-like [Physcomitrium patens]	C7150_PRUMU RecName: Full=Cytochrome P450 71AU50 {ECO:0000303|PubMed:25015725}; EC=1.14.-.- {ECO:0000305};
Pp3c1_39460	13.3163	13.5052	11.5395	1.6686	1.7748	1.8516	-2.86161	down	ko00010: Glycolysis / Gluconeogenesis; ko00030: Pentose phosphate pathway; ko00051: Fructose and mannose metabolism; ko01100: Metabolic pathways; ko01110: Biosynthesis of secondary metabolites	pyrophosphate--fructose 6-phosphate 1-phosphotransferase subunit beta-like [Physcomitrium patens]	PFPB2_ARATH RecName: Full=Pyrophosphate--fructose 6-phosphate 1-phosphotransferase subunit beta 2 {ECO:0000255|HAMAP-Rule:MF_03185}; Short=PFP 2 {ECO:0000255|HAMAP-Rule:MF_03185}; EC=2.7.1.90 {ECO:0000255|HAMAP-Rule:MF_03185}; AltName: Full=6-phosphofructokinase, pyrophosphate dependent 2 {ECO:0000255|HAMAP-Rule:MF_03185}; AltName: Full=PPi-PFK 2 {ECO:0000255|HAMAP-Rule:MF_03185}; AltName: Full=P…
Pp3c9_3690	0.3756	0.353	0.3238	5.6994	4.9274	5.9126	3.96933	up	ko00030: Pentose phosphate pathway; ko00710: Carbon fixation in photosynthetic organisms; ko01100: Metabolic pathways; ko01110: Biosynthesis of secondary metabolites; ko01200: Carbon metabolism; ko01230: Biosynthesis of amino acids	transketolase, chloroplastic-like isoform X1 [Physcomitrium patens]	TKTC_SOLTU RecName: Full=Transketolase, chloroplastic; Short=TK; EC=2.2.1.1; Flags: Precursor;
Pp3c12_24970	65.0195	66.0588	66.0647	24.4268	24.6218	24.0839	-1.43562	down	ko00190: Oxidative phosphorylation; ko00195: Photosynthesis; ko01100: Metabolic pathways	ATP synthase gamma chain 1, chloroplastic-like [Physcomitrium patens]	ATPG1_ARATH RecName: Full=ATP synthase gamma chain 1, chloroplastic; AltName: Full=F-ATPase gamma subunit 1; Flags: Precursor;
Pp3c22_6380	43.9466	42.8518	42.8273	96.5416	96.2106	99.3957	1.16785	up	--	carotenoid 9,10(9',10')-cleavage dioxygenase-like isoform X2 [Physcomitrium patens]	CCD_CROSA RecName: Full=Carotenoid 9,10(9',10')-cleavage dioxygenase; EC=1.14.99.n4; AltName: Full=CsCCD;
Pp3c9_24080	62.1312	65.1748	63.657	154.367	161.021	164.72	1.32501	up	--	cysteine proteinase inhibitor 6-like [Physcomitrium patens]	CYT6_ARATH RecName: Full=Cysteine proteinase inhibitor 6; Short=AtCYS-6; AltName: Full=PIP-M; AltName: Full=PRLI-interacting factor M; Flags: Precursor;
Pp3c1_35410	23.3355	19.8811	20.7159	6.0633	5.3294	6.6724	-1.82577	down	ko04075: Plant hormone signal transduction	regulatory protein NPR6-like isoform X1 [Physcomitrium patens]	COCH_PEA RecName: Full=BTB/POZ domain and ankyrin repeat-containing protein COCH {ECO:0000305}; AltName: Full=Protein COCHLEATA {ECO:0000303|PubMed:10948249};
Pp3c7_2300	11.0494	10.2946	10.6083	0.5283	0.8747	1.0196	-3.72648	down	--	ethylene-responsive transcription factor ERF061-like [Physcomitrium patens]	EF110_ARATH RecName: Full=Ethylene-responsive transcription factor ERF110;
Pp3c10_6220	11.767	11.5963	11.3072	36.3939	33.6053	34.0823	1.58159	up	--	uncharacterized protein LOC112287774 [Physcomitrium patens]	--
Pp3c25_12110	13.4448	14.1381	12.9034	1.7145	1.7965	1.8422	-2.92405	down	ko04075: Plant hormone signal transduction	auxin-responsive protein SAUR72-like [Physcomitrium patens]	SAU54_ARATH RecName: Full=Protein SMALL AUXIN UP-REGULATED RNA 54 {ECO:0000303|PubMed:29258424};
Pp3c15_12230	3.441	3.0027	3.2689	13.0406	13.1765	13.5043	2.02794	up	--	two pore calcium channel protein 1-like isoform X3 [Physcomitrium patens]	TPC1B_TOBAC RecName: Full=Two pore calcium channel protein 1B; AltName: Full=Voltage-dependent calcium channel protein TPC1B; Short=NtTPC1B;
Pp3c9_17900	10.2226	9.1511	9.1059	1.8224	1.6898	2.0524	-2.35755	down	--	probable xyloglucan glycosyltransferase 8 [Physcomitrium patens]	CSLC8_ARATH RecName: Full=Probable xyloglucan glycosyltransferase 8 {ECO:0000303|PubMed:11027699}; EC=2.4.1.- {ECO:0000250|UniProtKB:Q9LJP4}; AltName: Full=Cellulose synthase-like protein C8 {ECO:0000303|PubMed:11027699}; Short=AtCslC8 {ECO:0000303|PubMed:11027699};
Pp3c16_10020	12.0937	12.9558	12.1605	1.4568	1.6139	1.5177	-3.02619	down	--	myb-related protein Pp1-like [Physcomitrium patens]	MY106_ARATH RecName: Full=Transcription factor MYB106 {ECO:0000305}; AltName: Full=Myb-related protein 106 {ECO:0000303|PubMed:11597504}; Short=AtMYB106 {ECO:0000303|PubMed:11597504}; AltName: Full=Transcription factor NOEK {ECO:0000303|PubMed:18805951};
Pp3c5_3730	77.7479	73.6323	78.6665	26.6708	27.6666	25.5309	-1.53107	down	ko00592: alpha-Linolenic acid metabolism; ko01100: Metabolic pathways; ko01110: Biosynthesis of secondary metabolites	allene oxide cyclase, chloroplastic-like [Physcomitrium patens]	AOC_ORYSI RecName: Full=Allene oxide cyclase, chloroplastic {ECO:0000303|Ref.1}; Short=OsAOC {ECO:0000305}; EC=5.3.99.6 {ECO:0000250|UniProtKB:Q75KD7}; Flags: Precursor;
Pp3c16_13830	14.094	12.531	11.8523	3.4976	3.5442	3.7343	-1.83964	down	ko02010: ABC transporters	ABC transporter G family member 35-like [Physcomitrium patens]	AB35G_ARATH RecName: Full=ABC transporter G family member 35; Short=ABC transporter ABCG.35; Short=AtABCG35; AltName: Full=Pleiotropic drug resistance protein 7;
Pp3c12_6800	34.0181	37.2647	34.4783	89.9546	91.4742	92.4089	1.36725	up	ko04075: Plant hormone signal transduction	auxin-responsive protein SAUR50-like [Physcomitrium patens]	SAU10_ARATH RecName: Full=Protein SMALL AUXIN UP-REGULATED RNA 10 {ECO:0000303|PubMed:16024589};
Pp3c21_14960	23.7377	19.5078	19.3983	5.0409	4.9303	5.5249	-2.01769	down	--	EVI5-like protein isoform X1 [Physcomitrium patens]	GAP22_ARATH RecName: Full=Rab GTPase-activating protein 22 {ECO:0000303|PubMed:16332933};
Pp3c17_20650	138.863	130.048	128.467	50.7816	53.6637	57.3175	-1.30081	down	--	uncharacterized protein LOC112294359 [Physcomitrium patens]	--
Pp3c5_1510	14.6237	14.2076	13.5508	3.1721	3.3801	3.121	-2.13687	down	ko00561: Glycerolipid metabolism; ko00564: Glycerophospholipid metabolism; ko01100: Metabolic pathways; ko01110: Biosynthesis of secondary metabolites	glycerol-3-phosphate 2-O-acyltransferase 6-like [Physcomitrium patens]	RAM2_MEDTR RecName: Full=Glycerol-3-phosphate acyltransferase RAM2 {ECO:0000305}; EC=2.3.1.15 {ECO:0000305}; AltName: Full=Protein REQUIRED FOR ARBUSCULAR MYCORRHIZATION 2 {ECO:0000303|PubMed:23122843};
Pp3c1_4120	2.616	1.8955	2.524	22.4571	22.8879	22.0503	3.25634	up	--	hypothetical protein PHYPA_000174 [Physcomitrium patens]	--
Pp3c20_1120	62.4799	63.8158	61.3611	25.5024	26.0949	26.0548	-1.27788	down	--	BES1/BZR1 homolog protein 4-like [Physcomitrium patens]	BEH4_ARATH RecName: Full=BES1/BZR1 homolog protein 4;
Pp3c10_12910	18.3749	18.1775	16.9162	4.6975	4.9397	4.4255	-1.93233	down	--	uncharacterized protein LOC112287910 [Physcomitrium patens]	Y5986_ARATH RecName: Full=Uncharacterized protein At5g39865;
Pp3c18_310	73.5894	70.5733	65.7151	25.6959	26.2553	28.5306	-1.38694	down	--	hypothetical protein PHYPA_022582 [Physcomitrium patens]	CKL12_ARATH RecName: Full=Casein kinase 1-like protein 12 {ECO:0000305}; EC=2.7.11.1 {ECO:0000305}; AltName: Full=Protein CASEIN KINASE I-LIKE 12 {ECO:0000303|PubMed:16126836};
Pp3c6_8850	0.6634	0.5659	0.7125	6.2186	6.0569	6.7767	3.29171	up	ko02010: ABC transporters	ABC transporter G family member 9-like isoform X2 [Physcomitrium patens]	AB14G_ARATH RecName: Full=ABC transporter G family member 14 {ECO:0000303|PubMed:18299247}; Short=ABC transporter ABCG.14 {ECO:0000303|PubMed:18299247}; Short=AtABCG14 {ECO:0000303|PubMed:18299247}; AltName: Full=Protein INSENSITIVE TO TEMPERATURE 211 {ECO:0000303|PubMed:28398838}; AltName: Full=White-brown complex homolog protein 14 {ECO:0000303|PubMed:11346655}; Short=AtWBC14 {ECO:0000303|PubMe…
Pp3c9_1480	12.3007	11.3433	13.1474	36.8692	35.7079	38.3489	1.58809	up	--	sterol 3-beta-glucosyltransferase UGT80A2-like isoform X1 [Physcomitrium patens]	U80A2_ARATH RecName: Full=Sterol 3-beta-glucosyltransferase UGT80A2; EC=2.4.1.173; AltName: Full=UDP-glucose:sterol glucosyltransferase 80A2;
Pp3c10_12760	24.0223	21.8854	21.0802	7.9753	8.1122	8.1221	-1.47221	down	--	probable LRR receptor-like serine/threonine-protein kinase At1g74360 isoform X1 [Physcomitrium patens]	BRL1_ORYSJ RecName: Full=Brassinosteroid LRR receptor kinase BRL1 {ECO:0000305}; EC=2.7.11.1 {ECO:0000305}; AltName: Full=BRI1-like receptor kinase 1 {ECO:0000303|PubMed:16407447}; Flags: Precursor;
Pp3c4_29040	23.2858	19.228	19.239	4.7348	5.5831	5.6504	-1.95481	down	--	phosphate transporter PHO1-like [Physcomitrium patens]	PHO1_ARATH RecName: Full=Phosphate transporter PHO1 {ECO:0000303|PubMed:11971143}; AltName: Full=Protein PHO1 {ECO:0000303|PubMed:11971143}; Short=AtPHO1 {ECO:0000303|PubMed:11971143};
Pp3c20_14530	18.3981	18.1952	17.2054	3.1094	3.4278	2.6862	-2.55165	down	ko00592: alpha-Linolenic acid metabolism; ko01100: Metabolic pathways; ko01110: Biosynthesis of secondary metabolites	hypothetical protein PHYPA_025122 [Physcomitrium patens]	OPR7_ORYSJ RecName: Full=12-oxophytodienoate reductase 7 {ECO:0000303|PubMed:17938955}; EC=1.3.1.42 {ECO:0000269|PubMed:17938955}; AltName: Full=12-oxophytodienoate-10,11-reductase 7 {ECO:0000305}; Short=OPDA-reductase 7 {ECO:0000303|PubMed:17938955}; Short=OsOPR7 {ECO:0000303|PubMed:17938955}; AltName: Full=Protein OPEN GLUME 1 {ECO:0000303|PubMed:29177846};
Pp3c1_6940	17.5475	15.1688	16.1013	3.9709	4.5422	4.295	-1.93503	down	--	exocyst complex component EXO70A1-like isoform X1 [Physcomitrium patens]	E70A1_ARATH RecName: Full=Exocyst complex component EXO70A1 {ECO:0000303|PubMed:16942608}; Short=AtExo70a1 {ECO:0000303|PubMed:16942608}; AltName: Full=Exocyst subunit Exo70 family protein A1 {ECO:0000303|PubMed:16942608};
Pp3c15_12410	206.319	208.926	212.2	468.89	450.029	451.041	1.12173	up	--	ribulose bisphosphate carboxylase/oxygenase activase, chloroplastic-like [Physcomitrium patens]	RCA_MALDO RecName: Full=Ribulose bisphosphate carboxylase/oxygenase activase, chloroplastic; Short=RA; Short=RuBisCO activase; Flags: Precursor;
Pp3c3_5930	10.4482	10.0385	9.4084	33.3997	32.3018	32.6926	1.71415	up	--	uncharacterized protein LOC112280436 [Physcomitrium patens]	--
Pp3c25_5230	98.942	93.6161	91.6997	39.5052	37.2937	41.9475	-1.26338	down	ko00520: Amino sugar and nucleotide sugar metabolism; ko01100: Metabolic pathways; ko01250: Biosynthesis of nucleotide sugars	trifunctional UDP-glucose 4,6-dehydratase/UDP-4-keto-6-deoxy-D-glucose 3,5-epimerase/UDP-4-keto-L-rhamnose-reductase RHM1-like isoform X1 [Physcomitrium patens]	RHM1_ARATH RecName: Full=Trifunctional UDP-glucose 4,6-dehydratase/UDP-4-keto-6-deoxy-D-glucose 3,5-epimerase/UDP-4-keto-L-rhamnose-reductase RHM1 {ECO:0000305|PubMed:17190829}; AltName: Full=Protein REPRESSOR OF LRX1 1 {ECO:0000303|PubMed:18567791}; AltName: Full=Rhamnose biosynthetic enzyme 1; Short=AtRHM1; Includes: RecName: Full=UDP-glucose 4,6-dehydratase {ECO:0000305|PubMed:17190829}; EC=4.…
Pp3c7_1530	6.9006	6.4662	7.1432	23.5998	21.4581	24.0249	1.74811	up	ko04075: Plant hormone signal transduction	DELLA protein RGL1-like [Physcomitrium patens]	RAM1_MEDTR RecName: Full=GRAS family protein RAM1 {ECO:0000305}; AltName: Full=Protein REQUIRED FOR ARBUSCULAR MYCORRHIZATION 1 {ECO:0000303|PubMed:23122845}; Short=MtRAM1 {ECO:0000303|PubMed:23122845};
Pp3c19_7009	1.7625	1.8557	2.6217	12.2702	12.0388	12.872	2.57192	up	--	hypothetical protein PHYPA_023809 [Physcomitrium patens]	--
Pp3c12_13360	164.322	149.611	142.678	54.4352	51.4458	45.3477	-1.5977	down	--	DNA-directed RNA polymerase II subunit RPB1-like [Physcomitrium patens]	--
Pp3c10_1200	18.3776	16.5937	16.7186	4.3114	4.5703	4.5597	-1.94753	down	--	hypothetical protein PHYPA_013248 [Physcomitrium patens]	--
Pp3c17_21080	1.467	1.2918	1.3379	11.4671	11.6883	12.8566	3.13145	up	ko04146: Peroxisome	protein MOTHER of FT and TFL1-like isoform X2 [Physcomitrium patens]	MFT_ARATH RecName: Full=Protein MOTHER of FT and TFL1;
Pp3c13_3290	32.0999	33.2119	30.713	7.8671	6.4957	7.073	-2.16671	down	ko04075: Plant hormone signal transduction	auxin-responsive protein SAUR50-like [Physcomitrium patens]	SAU50_HELAN RecName: Full=Auxin-responsive protein SAUR50 {ECO:0000305}; AltName: Full=Protein SMALL AUXIN UP RNA 50 {ECO:0000305};
Pp3c11_7060	20.9243	18.4986	20.2423	4.2463	4.5927	4.7867	-2.13464	down	--	uncharacterized protein LOC112288147 isoform X1 [Physcomitrium patens]	BC10_ORYSJ RecName: Full=Glycosyltransferase BC10 {ECO:0000305}; EC=2.4.-.- {ECO:0000269|PubMed:18939965}; AltName: Full=Protein BRITTLE CULM 10 {ECO:0000303|PubMed:18939965}; AltName: Full=Protein FRAGILE CULM 116 {ECO:0000303|PubMed:27708650};
Pp3c19_4180	31.7878	31.796	31.3302	76.978	78.5519	73.9755	1.26926	up	--	uncharacterized protein LOC112296141 isoform X2 [Physcomitrium patens]	--
Pp3c12_18380	16.2585	14.3676	13.5411	3.2637	3.0668	3.1955	-2.21615	down	--	CSC1-like protein ERD4 [Physcomitrium patens]	CSC1L_BRAJU RecName: Full=CSC1-like protein ERD4; AltName: Full=Protein EARLY-RESPONSIVE TO DEHYDRATION STRESS 4;
Pp3c20_10640	38.456	44.5696	41.1126	10.1665	8.6068	9.8693	-2.1201	down	--	hypothetical protein PHYPA_024999 [Physcomitrium patens]	--
Pp3c14_20740	15.8861	14.2933	13.8809	4.2792	3.8417	4.0189	-1.86287	down	ko04075: Plant hormone signal transduction; ko04712: Circadian rhythm - plant	transcription factor bHLH122-like isoform X1 [Physcomitrium patens]	BH130_ARATH RecName: Full=Transcription factor bHLH130; AltName: Full=Basic helix-loop-helix protein 130; Short=AtbHLH130; Short=bHLH 130; AltName: Full=Transcription factor EN 69; AltName: Full=bHLH transcription factor bHLH130;
Pp3c19_18920	6.6027	6.43	5.9204	18.7285	18.6612	20.2652	1.60043	up	ko00230: Purine metabolism; ko00232: Caffeine metabolism; ko01100: Metabolic pathways; ko01110: Biosynthesis of secondary metabolites; ko01232: Nucleotide metabolism; ko04146: Peroxisome	indole-3-acetaldehyde oxidase-like isoform X1 [Physcomitrium patens]	ALDO3_ORYSJ RecName: Full=Probable aldehyde oxidase 3; Short=AO-3; EC=1.2.3.1;
Pp3c1_36280	90.293	89.2025	84.7243	33.1726	36.8052	33.117	-1.36249	down	ko00270: Cysteine and methionine metabolism; ko00480: Glutathione metabolism; ko01100: Metabolic pathways; ko01240: Biosynthesis of cofactors	glutathione synthetase, chloroplastic-like isoform X1 [Physcomitrium patens]	GSHB_BRAJU RecName: Full=Glutathione synthetase, chloroplastic; Short=GSH synthetase; Short=GSH-S; Short=Glutathione synthase; EC=6.3.2.3; Flags: Precursor;
Pp3c20_21920	10.1719	8.9152	9.7016	34.8945	33.7598	35.7563	1.85482	up	--	ATP-dependent Clp protease adapter protein CLPS1, chloroplastic-like isoform X1 [Physcomitrium patens]	CLPS1_ARATH RecName: Full=ATP-dependent Clp protease adapter protein CLPS1, chloroplastic {ECO:0000303|Ref.6}; Flags: Precursor;
Pp3c19_20840	75.723	76.317	79.9472	27.5748	28.8231	25.7068	-1.50381	down	--	uncharacterized protein LOC112296095 [Physcomitrium patens]	--
Pp3c22_14530	48.0229	53.8934	50.0655	136.184	132.596	131.947	1.39333	up	--	chloroplast stem-loop binding protein of 41 kDa b, chloroplastic-like [Physcomitrium patens]	CP41B_ARATH RecName: Full=Chloroplast stem-loop binding protein of 41 kDa b, chloroplastic; Short=CSP41-b; AltName: Full=Heteroglycan-interacting protein 1.3; AltName: Full=Protein CHLOROPLAST RNA BINDING; AltName: Full=Protein Gb5f; Flags: Precursor;
Pp3c12_4160	26.0377	23.1562	23.5663	2.5623	2.4511	2.5677	-3.26587	down	--	hypothetical protein PHYPA_015792 [Physcomitrium patens]	--
Pp3c23_13990	12.2386	11.154	10.723	37.7858	37.2393	37.4308	1.71647	up	ko00564: Glycerophospholipid metabolism; ko01100: Metabolic pathways	probable ethanolamine kinase isoform X1 [Physcomitrium patens]	EKI_ARATH RecName: Full=Probable ethanolamine kinase; EC=2.7.1.82; AltName: Full=Protein EMBRYO DEFECTIVE 1187;
Pp3c5_820	21.9228	20.3353	20.8348	0.8158	0.7393	0.7604	-4.7713	down	--	ethylene-responsive transcription factor ERF013-like [Physcomitrium patens]	ERF13_ARATH RecName: Full=Ethylene-responsive transcription factor ERF013;
Pp3c9_5760	72.7487	74.7548	78.6655	180.353	186.985	196.558	1.31287	up	--	embryonic protein DC-8-like [Physcomitrium patens]	--
Pp3c22_5440	15.9004	15.851	14.3363	3.1885	3.5409	3.6378	-2.1573	down	--	zinc finger protein CONSTANS-LIKE 8-like [Physcomitrium patens]	COL16_ARATH RecName: Full=Zinc finger protein CONSTANS-LIKE 16;
Pp3c3_1540	18.7324	18.4733	16.5952	5.4303	5.7612	5.3967	-1.70243	down	--	aldehyde oxidase GLOX-like [Physcomitrium patens]	GLOX_VITPS RecName: Full=Aldehyde oxidase GLOX {ECO:0000305}; EC=1.2.3.1 {ECO:0000305}; AltName: Full=Glyoxal oxidase {ECO:0000303|Ref.1}; Short=VpGLOX {ECO:0000303|PubMed:20512385}; Flags: Precursor;
Pp3c18_19540	14.895	13.2329	13.9592	3.7631	3.9002	3.5658	-1.91085	down	--	SUN domain-containing protein 4-like [Physcomitrium patens]	SUN4_ARATH RecName: Full=SUN domain-containing protein 4 {ECO:0000305}; Short=AtSUN4 {ECO:0000303|PubMed:25217773};
Pp3c16_17510	13.5813	11.6048	10.9308	3.1004	2.802	3.2274	-1.98622	down	--	probable LRR receptor-like serine/threonine-protein kinase At4g30520 [Physcomitrium patens]	CRPK1_ARATH RecName: Full=Cold-responsive protein kinase 1 {ECO:0000303|PubMed:28344081}; EC=2.7.11.1 {ECO:0000255|PROSITE-ProRule:PRU00159, ECO:0000269|PubMed:28344081};
Pp3c9_22160	10.0659	8.8161	8.6397	1.1596	1.6406	1.4999	-2.6847	down	--	uncharacterized protein LOC112286710 isoform X1 [Physcomitrium patens]	TRX1_ORYSJ RecName: Full=Histone-lysine N-methyltransferase TRX1 {ECO:0000305}; Short=OsTrx1 {ECO:0000303|PubMed:24420930}; EC=2.1.1.364 {ECO:0000269|PubMed:24420930}; AltName: Full=Protein SET DOMAIN GROUP 723 {ECO:0000305}; AltName: Full=SET family protein 33 {ECO:0000305}; Short=OsSET33 {ECO:0000303|PubMed:23762371};
Pp3c22_17160	37.6037	33.7295	33.1506	12.7158	12.1309	13.1823	-1.46149	down	--	villin-2-like isoform X1 [Physcomitrium patens]	VILI2_ARATH RecName: Full=Villin-2 {ECO:0000303|PubMed:10631247};
Pp3c4_8470	35.4033	33.1775	34.2012	84.7708	82.1357	82.5608	1.27509	up	ko00860: Porphyrin metabolism; ko01100: Metabolic pathways; ko01110: Biosynthesis of secondary metabolites	protochlorophyllide reductase-like [Physcomitrium patens]	POR_DAUCA RecName: Full=Protochlorophyllide reductase, chloroplastic; Short=PCR; EC=1.3.1.33; AltName: Full=NADPH-protochlorophyllide oxidoreductase; Short=POR; Flags: Precursor;
Pp3c16_24900	20.8822	18.0638	18.5014	4.8771	4.8746	5.8974	-1.87891	down	--	GRIP and coiled-coil domain-containing protein 2-like [Physcomitrium patens]	--
Pp3c12_19430	46.2397	39.9708	40.685	14.6757	14.231	15.6835	-1.51201	down	ko00020: Citrate cycle (TCA cycle); ko01100: Metabolic pathways; ko01110: Biosynthesis of secondary metabolites	ATP-citrate synthase beta chain protein 2-like [Physcomitrium patens]	ACLB2_ARATH RecName: Full=ATP-citrate synthase beta chain protein 2 {ECO:0000303|PubMed:12376641}; Short=ATP-citrate synthase B-2 {ECO:0000303|PubMed:12376641}; EC=2.3.3.8 {ECO:0000269|PubMed:12376641}; AltName: Full=ATP-citrate lyase B-2 {ECO:0000303|PubMed:12376641}; AltName: Full=Citrate cleavage enzyme B-2 {ECO:0000303|PubMed:12376641};
Pp3c12_19890	129.195	141.14	134.541	356.545	360.093	327.409	1.36147	up	ko00630: Glyoxylate and dicarboxylate metabolism; ko00710: Carbon fixation in photosynthetic organisms; ko01100: Metabolic pathways; ko01110: Biosynthesis of secondary metabolites; ko01200: Carbon metabolism	ribulose bisphosphate carboxylase small chain clone 512-like [Physcomitrium patens]	RBS_BETPN RecName: Full=Ribulose bisphosphate carboxylase small subunit, chloroplastic {ECO:0000255|HAMAP-Rule:MF_00860}; Short=RuBisCO small subunit {ECO:0000255|HAMAP-Rule:MF_00860}; Flags: Precursor;
Pp3c14_20980	26.3422	27.1338	29.3116	82.47	81.5027	88.7879	1.60567	up	--	uncharacterized protein LOC112290968 isoform X1 [Physcomitrium patens]	--
Pp3c3_20490	1.2523	0.8975	1.2131	9.6405	8.6908	10.5469	3.09925	up	ko00380: Tryptophan metabolism; ko01100: Metabolic pathways	probable indole-3-pyruvate monooxygenase YUCCA9 [Physcomitrium patens]	YUC3_ARATH RecName: Full=Probable indole-3-pyruvate monooxygenase YUCCA3; EC=1.14.13.168; AltName: Full=Flavin-containing monooxygenase YUCCA3;
Pp3c2_35230	7.2698	6.169	6.196	24.7682	23.9276	23.8271	1.88087	up	--	hypothetical protein PHYPA_003663 [Physcomitrium patens]	--
Pp3c4_12320	3.0435	4.1036	3.3884	18.0521	19.8505	18.0623	2.40361	up	--	uncharacterized protein LOC112280898 [Physcomitrium patens]	RITF1_ARATH RecName: Full=Protein RGF1 INDUCIBLE TRANSCRIPTION FACTOR 1 {ECO:0000303|PubMed:31801996};
Pp3c1_30150	21.9008	23.5101	25.0838	67.58	65.801	66.4451	1.49814	up	--	hypothetical protein PHYPA_001381 [Physcomitrium patens]	--
Pp3c10_7160	94.3801	87.3743	85.9045	39.6142	38.8758	38.8934	-1.19307	down	--	CBL-interacting serine/threonine-protein kinase 9-like [Physcomitrium patens]	CIPKN_ORYSJ RecName: Full=CBL-interacting protein kinase 23; EC=2.7.11.1; AltName: Full=OsCIPK23;
Pp3c1_40360	1.4163	1.2734	0.9336	8.8985	9.5216	9.2045	2.92355	up	--	hypothetical protein PHYPA_001868 [Physcomitrium patens]	--
Pp3c3_2620	247.391	274.136	280.336	94.3398	98.5202	87.2893	-1.52296	down	ko00195: Photosynthesis; ko01100: Metabolic pathways	oxygen-evolving enhancer protein 3-1, chloroplastic-like [Physcomitrium patens]	PSBQ1_MAIZE RecName: Full=Oxygen-evolving enhancer protein 3-1, chloroplastic; Short=OEE3; AltName: Full=16 kDa subunit of oxygen evolving system of photosystem II; AltName: Full=OEC 16 kDa subunit; Flags: Precursor;
Pp3c14_16050	76.9164	82.2807	75.3612	30.6259	31.238	30.8441	-1.34436	down	--	double-stranded RNA-binding protein 2-like isoform X1 [Physcomitrium patens]	DRB2_ARATH RecName: Full=Double-stranded RNA-binding protein 2; AltName: Full=dsRNA-binding protein 2; Short=AtDRB2;
Pp3c18_19210	5.3499	4.1265	4.3901	17.0915	15.7516	16.5545	1.82957	up	--	uncharacterized protein LOC112295321 isoform X1 [Physcomitrium patens]	SINE1_ARATH RecName: Full=Protein SINE1 {ECO:0000303|PubMed:24891605};
Pp3c3_31840	46.4373	44.5747	44.9788	102.417	102.249	103.781	1.17715	up	--	hypothetical protein PHYPA_005241 [Physcomitrium patens]	--
Pp3c9_21830	6.8324	8.3523	8.1269	34.8817	35.096	34.4764	2.15911	up	--	hypothetical protein PHYPA_013037 [Physcomitrium patens]	--
Pp3c13_3830	39.0799	37.8417	35.8475	13.2316	12.9557	14.1198	-1.48824	down	--	ethylene-responsive transcription factor ERF036-like [Physcomitrium patens]	ERF24_ARATH RecName: Full=Ethylene-responsive transcription factor ERF024;
Pp3c4_9740	318.719	320.739	296.982	122.13	125.213	108.79	-1.39922	down	--	extensin-like [Physcomitrium patens]	--
Pp3c5_12270	2.8856	2.9923	3.6293	20.4138	17.8152	15.7849	2.50277	up	--	uncharacterized protein LOC112282231 isoform X2 [Physcomitrium patens]	--
Pp3c6_11380	7.2055	6.3811	6.465	23.6014	21.0218	24.1732	1.77475	up	--	sodium/hydrogen exchanger 3-like [Physcomitrium patens]	NHX1_ARATH RecName: Full=Sodium/hydrogen exchanger 1; AltName: Full=Na(+)/H(+) exchanger 1; Short=NHE-1;
Pp3c5_3040	20.6164	18.3614	16.9514	5.5308	4.9498	5.5435	-1.80606	down	--	glycosyltransferase family protein 64 protein C5-like [Physcomitrium patens]	GINT1_ORYSJ RecName: Full=Glucosamine inositolphosphorylceramide transferase 1 {ECO:0000303|PubMed:29760197}; EC=2.4.99.- {ECO:0000305|PubMed:29760197};
Pp3c23_21700	15.8184	15.2356	14.6716	2.6255	2.6946	2.7027	-2.51544	down	--	protein NDL2-like [Physcomitrium patens]	NDL2_ARATH RecName: Full=Protein NDL2 {ECO:0000305}; AltName: Full=Protein N-MYC DOWNREGULATED-LIKE 2 {ECO:0000303|PubMed:19948787};
Pp3c21_3730	73.7612	74.789	71.1608	31.2719	31.9392	31.2016	-1.22336	down	ko00270: Cysteine and methionine metabolism; ko00450: Selenocompound metabolism; ko01100: Metabolic pathways; ko01110: Biosynthesis of secondary metabolites; ko01230: Biosynthesis of amino acids	5-methyltetrahydropteroyltriglutamate--homocysteine methyltransferase-like [Physcomitrium patens]	METE_MESCR RecName: Full=5-methyltetrahydropteroyltriglutamate--homocysteine methyltransferase; EC=2.1.1.14; AltName: Full=Cobalamin-independent methionine synthase isozyme; AltName: Full=Vitamin-B12-independent methionine synthase isozyme;
Pp3c16_3300	6.4909	6.1788	5.4371	19.9266	20.7421	20.8426	1.75951	up	ko00500: Starch and sucrose metabolism; ko01100: Metabolic pathways; ko01110: Biosynthesis of secondary metabolites	uncharacterized protein LOC112293695 isoform X1 [Physcomitrium patens]	--
Pp3c22_5280	204.75	198.064	195.049	396.189	401.686	408.554	1.00846	up	--	GEM-like protein 5 [Physcomitrium patens]	GEML5_ARATH RecName: Full=GEM-like protein 5;
Pp3c19_21160	689.062	743.092	712.56	311.447	316.516	300.884	-1.21256	down	ko00195: Photosynthesis; ko01100: Metabolic pathways	plastocyanin, chloroplastic [Physcomitrium patens]	PLAS_PHYPA RecName: Full=Plastocyanin, chloroplastic; Flags: Precursor;
Pp3c1_6070	42.6586	39.7308	40.37	11.8856	12.7643	14.2415	-1.6623	down	ko04120: Ubiquitin mediated proteolysis	E3 ubiquitin-protein ligase MIEL1-like [Physcomitrium patens]	ZFP34_ARATH RecName: Full=E3 ubiquitin-protein ligase RZFP34 {ECO:0000305}; EC=2.3.2.27 {ECO:0000269|PubMed:26508764}; AltName: Full=CHY zinc-finger and RING protein 1 {ECO:0000303|PubMed:26508764}; AltName: Full=RING zinc-finger protein 34 {ECO:0000305}; AltName: Full=RZFP34 protein homolog {ECO:0000303|PubMed:25002225}; Short=AtRZPF34 {ECO:0000303|PubMed:25002225};
Pp3c14_6030	129.317	121.612	127.819	55.8793	54.5725	56.4992	-1.18603	down	--	hypothetical protein PHYPA_018087 [Physcomitrium patens]	--
Pp3c11_23110	98.0993	97.1893	96.7334	37.9333	39.2913	35.6489	-1.37634	down	--	protodermal factor 1-like [Physcomitrium patens]	PDF1_ARATH RecName: Full=Protodermal factor 1; Flags: Precursor;
Pp3c5_5440	41.848	40.2563	39.1614	12.0063	13.9166	13.8557	-1.61304	down	--	uncharacterized protein LOC112282861 [Physcomitrium patens]	MUC21_ARATH RecName: Full=Xylan glycosyltransferase MUCI21 {ECO:0000305}; EC=2.4.-.- {ECO:0000305|PubMed:26482889}; AltName: Full=Protein MUCILAGE-MODIFIED 5 {ECO:0000303|PubMed:11706181}; AltName: Full=Protein MUCILAGE-RELATED 21 {ECO:0000303|PubMed:26482889}; AltName: Full=Putative xylan xylosyltransgerase MUCI21 {ECO:0000303|PubMed:26979331};
Pp3c16_16550	6.4231	5.8718	5.6333	21.083	20.8052	21.0335	1.80685	up	ko00900: Terpenoid backbone biosynthesis; ko01110: Biosynthesis of secondary metabolites	probable solanesyl-diphosphate synthase 3, chloroplastic isoform X1 [Physcomitrium patens]	SPS2_ORYSJ RecName: Full=Solanesyl-diphosphate synthase 2, chloroplastic {ECO:0000303|PubMed:20421194}; Short=OsSPS2 {ECO:0000303|PubMed:20421194}; EC=2.5.1.84 {ECO:0000269|PubMed:20421194}; AltName: Full=All-trans-nonaprenyl-diphosphate synthase 2 (geranyl-diphosphate specific) {ECO:0000305}; Flags: Precursor;
Pp3c16_7540	16.9823	15.579	15.1541	37.2755	37.9916	39.7637	1.26541	up	--	uncharacterized protein LOC112293809 [Physcomitrium patens]	SPL8_ARATH RecName: Full=Squamosa promoter-binding-like protein 8;
Pp3c14_15220	31.9516	28.0252	29.0141	11.0132	9.8724	10.918	-1.48755	down	--	serine/threonine-protein kinase PCRK1-like [Physcomitrium patens]	PCRK1_ARATH RecName: Full=Serine/threonine-protein kinase PCRK1 {ECO:0000305}; EC=2.7.11.1 {ECO:0000269|PubMed:25711411}; AltName: Full=Protein PTI-COMPROMISED RECEPTOR-LIKE CYTOPLASMIC KINASE 1 {ECO:0000303|PubMed:25711411};
Pp3c10_20960	19.8236	18.1624	19.6346	46.4421	47.8333	48.943	1.30938	up	ko04075: Plant hormone signal transduction	jasmonic acid-amido synthetase JAR1-like [Physcomitrium patens]	JAR4_NICAT RecName: Full=Jasmonoyl--L-amino acid synthetase JAR4 {ECO:0000305}; EC=6.3.2.52 {ECO:0000269|PubMed:17085687}; AltName: Full=Jasmonate-amino acid synthetase JAR4 {ECO:0000305}; AltName: Full=Jasmonic acid-amido synthetase JAR4 {ECO:0000305}; AltName: Full=Protein JASMONATE RESISTANT 4 {ECO:0000303|PubMed:17085687};
Pp3c27_4590	10.7088	9.1159	10.9499	1.7594	2.1186	2.1185	-2.36436	down	--	uncharacterized protein LOC112278396 isoform X3 [Physcomitrium patens]	CRPK1_ARATH RecName: Full=Cold-responsive protein kinase 1 {ECO:0000303|PubMed:28344081}; EC=2.7.11.1 {ECO:0000255|PROSITE-ProRule:PRU00159, ECO:0000269|PubMed:28344081};
Pp3c19_22400	30.8426	29.0099	29.0179	8.3708	9.2562	9.8625	-1.69718	down	ko04120: Ubiquitin mediated proteolysis; ko04141: Protein processing in endoplasmic reticulum	F-box only protein 2-like [Physcomitrium patens]	--
Pp3c16_12300	64.7136	66.7553	62.1428	150.581	150.85	144.926	1.20033	up	--	uncharacterized protein LOC112293795 [Physcomitrium patens]	CFL1_ARATH RecName: Full=Protein CURLY FLAG LEAF 1 {ECO:0000303|PubMed:21954461}; Short=AtCFL1 {ECO:0000303|PubMed:21954461, ECO:0000303|PubMed:26745719};
Pp3c15_15760	47.2175	46.7756	43.5192	100.602	100.763	105.84	1.15511	up	--	perilipin-4-like isoform X1 [Physcomitrium patens]	--
Pp3c12_19870	41.7358	35.5034	37.2438	97.6527	92.6072	99.5209	1.3363	up	--	protein WALLS ARE THIN 1-like isoform X1 [Physcomitrium patens]	WAT1_ARATH RecName: Full=Protein WALLS ARE THIN 1;
Pp3c19_19100	302.448	329.195	323.735	120.165	124.005	109.342	-1.43982	down	--	calvin cycle protein CP12-2, chloroplastic-like [Physcomitrium patens]	CP121_ARATH RecName: Full=Calvin cycle protein CP12-1, chloroplastic; AltName: Full=CP12 domain-containing protein 1; AltName: Full=Chloroplast protein 12-1; Flags: Precursor;
Pp3c15_19890	27.5653	29.2918	27.6104	10.6922	9.5449	10.2246	-1.47601	down	--	uncharacterized protein LOC112292584 isoform X1 [Physcomitrium patens]	--
Pp3c11_6300	0.3565	0.5953	0.4624	7.625	7.5957	8.9449	4.09149	up	--	uncharacterized protein LOC112288438 [Physcomitrium patens]	MIP1B_ARATH RecName: Full=B-box domain protein 31 {ECO:0000303|PubMed:19920209}; Short=AtBBX31 {ECO:0000303|PubMed:19920209}; AltName: Full=Microprotein 1B {ECO:0000303|PubMed:27015278};
Pp3c16_17910	5.1918	4.7874	4.9241	18.79	17.6046	19.559	1.90459	up	--	protein TsetseEP-like [Physcomitrium patens]	ATOX1_ARATH RecName: Full=Copper transport protein ATX1; AltName: Full=Copper chaperone ATX1;
Pp3c12_2960	179.504	187.331	193.809	70.1696	76.1597	71.5354	-1.36914	down	ko00480: Glutathione metabolism; ko01100: Metabolic pathways	microsomal glutathione S-transferase 3-like [Physcomitrium patens]	--
Pp3c27_4100	13.1211	12.2504	13.5752	2.6122	2.1818	2.2057	-2.47935	down	--	phosphatidylinositol transfer protein 3-like [Physcomitrium patens]	--
Pp3c11_25750	16.294	14.6717	14.7452	2.9945	3.2226	3.1778	-2.28719	down	ko04141: Protein processing in endoplasmic reticulum	hypothetical protein PHYPA_015581 [Physcomitrium patens]	--
Pp3c22_12800	36.5292	38.5275	31.3232	10.4904	11.018	11.1681	-1.7077	down	ko00270: Cysteine and methionine metabolism; ko00999: Biosynthesis of various plant secondary metabolites; ko01100: Metabolic pathways; ko01110: Biosynthesis of secondary metabolites; ko01230: Biosynthesis of amino acids; ko01240: Biosynthesis of cofactors	hypothetical protein PHYPA_027064 [Physcomitrium patens]	METK2_VITVI RecName: Full=S-adenosylmethionine synthase 2; Short=AdoMet synthase 2; EC=2.5.1.6 {ECO:0000250|UniProtKB:Q96551}; AltName: Full=Methionine adenosyltransferase 2; Short=MAT 2;
Pp3c19_20510	19.7614	20.8798	18.873	50.5915	50.2292	51.2174	1.3482	up	--	flavanone 3-dioxygenase 2-like isoform X2 [Physcomitrium patens]	FL3H2_ORYSJ RecName: Full=Flavanone 3-dioxygenase 2 {ECO:0000305}; EC=1.14.11.9 {ECO:0000269|PubMed:18413994}; AltName: Full=Flavanone 3-beta-hydroxylase 2 {ECO:0000305}; AltName: Full=Flavanone 3-hydroxylase 2 {ECO:0000303|PubMed:18413994}; Short=OsF3H-2 {ECO:0000303|PubMed:18413994};
Pp3c26_2050	15.1429	12.1762	13.0267	2.7103	2.3107	2.5454	-2.41636	down	ko04136: Autophagy - other	ubiquitin-like-conjugating enzyme ATG10 [Physcomitrium patens]	ATG10_ARATH RecName: Full=Ubiquitin-like-conjugating enzyme ATG10; EC=2.3.2.-; AltName: Full=Autophagy-related protein 10; Short=AtATG10;
Pp3c2_19780	26.2424	25.9931	24.052	10.3848	10.1169	9.9083	-1.33132	down	--	uncharacterized protein LOC112273147 [Physcomitrium patens]	NNJA4_ORYSJ RecName: Full=Protein NINJA homolog 1 {ECO:0000303|PubMed:23104764}; Short=OsNINJA1 {ECO:0000303|PubMed:23104764}; AltName: Full=Ninja-family protein NINJA1 {ECO:0000305}; AltName: Full=Protein NINJA homolog {ECO:0000303|PubMed:25617318}; Short=OsNINJA {ECO:0000303|PubMed:25617318}; AltName: Full=Protein NINJA homolog 2 {ECO:0000303|PubMed:23104764}; Short=OsNINJA2 {ECO:0000303|PubMed…
Pp3c2_29500	39.9356	41.5104	41.7762	117.915	118.69	115.265	1.5091	up	--	hypothetical protein PHYPA_003383 [Physcomitrium patens]	--
Pp3c5_8230	2.0572	2.3358	2.2393	11.4202	11.4868	12.6316	2.41747	up	--	senescence-associated protein AAF, chlorolplastic-like isoform X2 [Physcomitrium patens]	ATA15_ARATH RecName: Full=Senescence-associated protein AAF, chlorolplastic {ECO:0000305}; AltName: Full=Protein ARABIDOPSIS A-FIFTEEN {ECO:0000303|PubMed:21940719}; Flags: Precursor;
Pp3c7_19020	11.6212	11.4221	12.6152	1.8937	2.5027	1.9612	-2.4962	down	ko00260: Glycine, serine and threonine metabolism; ko00270: Cysteine and methionine metabolism; ko01100: Metabolic pathways; ko01110: Biosynthesis of secondary metabolites; ko01200: Carbon metabolism; ko01230: Biosynthesis of amino acids	D-3-phosphoglycerate dehydrogenase 3, chloroplastic-like [Physcomitrium patens]	SERA1_ARATH RecName: Full=D-3-phosphoglycerate dehydrogenase 1, chloroplastic; EC=1.1.1.95 {ECO:0000269|PubMed:24368794}; AltName: Full=Protein EMBRYO SAC DEVELOPMENT ARREST 9; Flags: Precursor;
Pp3c24_18230	61.5094	59.1654	56.0893	23.7926	23.3533	23.3216	-1.33102	down	ko00040: Pentose and glucuronate interconversions; ko00053: Ascorbate and aldarate metabolism; ko00520: Amino sugar and nucleotide sugar metabolism; ko01100: Metabolic pathways; ko01240: Biosynthesis of cofactors; ko01250: Biosynthesis of nucleotide sugars	UDP-glucose 6-dehydrogenase 3-like [Physcomitrium patens]	UGDH3_ORYSJ RecName: Full=UDP-glucose 6-dehydrogenase 3; Short=UDP-Glc dehydrogenase 3; Short=UDP-GlcDH 3; Short=UDPGDH 3; EC=1.1.1.22; AltName: Full=Os-UGD3;
Pp3c14_11070	14.32	12.7479	12.8808	31.2462	31.255	32.774	1.25007	up	ko00564: Glycerophospholipid metabolism; ko00565: Ether lipid metabolism; ko01100: Metabolic pathways; ko01110: Biosynthesis of secondary metabolites; ko04144: Endocytosis	phospholipase D delta-like [Physcomitrium patens]	PLDD1_ARATH RecName: Full=Phospholipase D delta {ECO:0000303|PubMed:11891260}; Short=AtPLDdelta {ECO:0000303|PubMed:11891260}; Short=PLD delta {ECO:0000303|PubMed:11891260}; EC=3.1.4.4 {ECO:0000269|PubMed:11706190, ECO:0000269|PubMed:12397060};
Pp3c7_5800	4.3691	4.173	3.2677	23.7551	18.9079	20.6018	2.41662	up	--	transcription activator GLK1-like [Physcomitrium patens]	GLK1_ORYSJ RecName: Full=Probable transcription factor GLK1; AltName: Full=Golden2-like protein 1; Short=OsGLK1;
Pp3c7_17180	43.3496	39.7148	39.1705	16.6751	15.632	17.333	-1.30368	down	--	uncharacterized protein LOC112284248 [Physcomitrium patens]	--
Pp3c24_2970	15.8012	13.6487	14.0642	3.624	3.4278	3.5496	-2.04043	down	--	probable auxin efflux carrier component 1b [Physcomitrium patens]	PIN1C_ORYSJ RecName: Full=Probable auxin efflux carrier component 1c {ECO:0000305}; Short=OsPIN1c {ECO:0000303|PubMed:16085936}; AltName: Full=OsPIN1a {ECO:0000303|PubMed:19825657};
Pp3c13_23870	80.1978	71.9002	73.5736	30.496	31.446	32.4756	-1.26094	down	--	annexin A7-like [Physcomitrium patens]	ANXD5_ARATH RecName: Full=Annexin D5; AltName: Full=AnnAt5;
Pp3c19_5510	3.0111	3.7	3.0108	21.8344	19.9245	21.8669	2.70544	up	ko00750: Vitamin B6 metabolism; ko01100: Metabolic pathways; ko01240: Biosynthesis of cofactors	probable pyridoxal 5'-phosphate synthase subunit PDX2 isoform X1 [Physcomitrium patens]	PDX2_ARATH RecName: Full=Probable pyridoxal 5'-phosphate synthase subunit PDX2; Short=AtPDX2; EC=4.3.3.6 {ECO:0000269|PubMed:17468224}; AltName: Full=Protein EMBRYO DEFECTIVE 2407; AltName: Full=Pyridoxal 5'-phosphate synthase glutaminase subunit; EC=3.5.1.2 {ECO:0000269|PubMed:17468224};
Pp3c5_4120	10.2677	9.2441	9.3101	1.2989	1.5512	1.7767	-2.64275	down	--	chitin elicitor receptor kinase 1-like [Physcomitrium patens]	CERK1_PHYPA RecName: Full=Chitin elicitor receptor kinase 1 {ECO:0000305}; Short=PpCERK1 {ECO:0000303|PubMed:27268428}; EC=2.7.11.1 {ECO:0000250|UniProtKB:A8R7E6}; AltName: Full=Chitin receptor CERK1 {ECO:0000303|PubMed:27268428}; AltName: Full=LysM domain receptor-like kinase 1 {ECO:0000305}; AltName: Full=LysM-containing receptor-like kinase 1 {ECO:0000305}; Flags: Precursor;
Pp3c25_12650	27.3351	26.6345	24.6743	10.0512	8.7494	8.9703	-1.50558	down	--	cellulose synthase-like protein D3 [Physcomitrium patens]	CSLD2_ORYSI RecName: Full=Cellulose synthase-like protein D2; EC=2.4.1.-; AltName: Full=OsCslD2;
Pp3c23_21800	7.9353	7.1047	6.6454	23.5922	24.0861	23.4726	1.70967	up	--	cyclin-dependent protein kinase inhibitor SMR9-like [Physcomitrium patens]	SMR3_ARATH RecName: Full=Cyclin-dependent protein kinase inhibitor SMR3 {ECO:0000303|PubMed:24399300, ECO:0000303|PubMed:26546445}; AltName: Full=Protein SIAMESE-RELATED 3 {ECO:0000303|PubMed:24399300, ECO:0000303|PubMed:26546445};
Pp3c19_6370	10.1378	10.6221	10.9049	0.1534	0.3302	0.4529	-5.08342	down	--	uncharacterized protein LOC112295846 [Physcomitrium patens]	DRE2E_ORYSJ RecName: Full=Dehydration-responsive element-binding protein 2E; Short=OsDREB2E;
Pp3c16_11260	65.595	60.7895	59.309	23.4585	24.9973	26.3847	-1.3151	down	ko00500: Starch and sucrose metabolism; ko01100: Metabolic pathways; ko01110: Biosynthesis of secondary metabolites	beta-amylase 3, chloroplastic-like [Physcomitrium patens]	BAM1_ARATH RecName: Full=Beta-amylase 1, chloroplastic; EC=3.2.1.2; AltName: Full=1,4-alpha-D-glucan maltohydrolase; AltName: Full=Beta-amylase 7; AltName: Full=Thioredoxin-regulated beta-amylase; Short=TR-BAMY; Flags: Precursor;
Pp3c19_13170	38.2023	35.537	34.9435	11.4001	10.3837	8.3764	-1.85346	down	ko00130: Ubiquinone and other terpenoid-quinone biosynthesis; ko00940: Phenylpropanoid biosynthesis; ko01100: Metabolic pathways; ko01110: Biosynthesis of secondary metabolites	4-coumarate--CoA ligase-like [Physcomitrium patens]	4CL_PINTA RecName: Full=4-coumarate--CoA ligase; Short=4CL; EC=6.2.1.12; AltName: Full=4-coumaroyl-CoA synthase;
Pp3c5_21060	0.6304	0.8309	0.6107	13.4047	11.6974	11.8168	4.15026	up	--	hypothetical protein PHYPA_007972, partial [Physcomitrium patens]	POLX_TOBAC RecName: Full=Retrovirus-related Pol polyprotein from transposon TNT 1-94; Includes: RecName: Full=Protease; EC=3.4.23.-; Includes: RecName: Full=Reverse transcriptase; EC=2.7.7.49; Includes: RecName: Full=Endonuclease;
Pp3c20_22820	54.2115	61.9686	56.0709	20.8067	19.4232	19.1965	-1.54087	down	ko00220: Arginine biosynthesis; ko00250: Alanine, aspartate and glutamate metabolism; ko00630: Glyoxylate and dicarboxylate metabolism; ko00910: Nitrogen metabolism; ko01100: Metabolic pathways; ko01230: Biosynthesis of amino acids	glutamine synthetase, chloroplastic-like [Physcomitrium patens]	GLNA2_CHLRE RecName: Full=Glutamine synthetase, chloroplastic; EC=6.3.1.2; AltName: Full=GS2; AltName: Full=Glutamate--ammonia ligase; Flags: Precursor;
Pp3c12_11870	0.8197	0.8903	0.6985	12.6956	11.2596	13.1501	3.93988	up	--	uncharacterized protein LOC112289960 [Physcomitrium patens]	--
Pp3c6_1880	14.3254	14.08	12.5194	34.9531	33.5388	35.1051	1.33554	up	--	GDSL esterase/lipase At5g03610-like [Physcomitrium patens]	GDL71_ARATH RecName: Full=GDSL esterase/lipase At5g03610; EC=3.1.1.-; AltName: Full=Extracellular lipase At5g03610; Flags: Precursor;
Pp3c27_3570	180.654	176.226	182.206	76.216	80.0617	80.5757	-1.19125	down	--	hypothetical protein PHYPA_030871 [Physcomitrium patens]	--
Pp3c2_20030	18.346	18.1959	18.2028	44.1184	43.0271	44.1446	1.25747	up	ko00561: Glycerolipid metabolism; ko01100: Metabolic pathways	phospholipid:diacylglycerol acyltransferase 1-like isoform X1 [Physcomitrium patens]	PDAT1_ARATH RecName: Full=Phospholipid:diacylglycerol acyltransferase 1; Short=AtPDAT; EC=2.3.1.158 {ECO:0000250|UniProtKB:O94680};
Pp3c9_16970	27.4962	25.5284	25.9584	7.1277	5.3104	5.5294	-2.13867	down	--	protein SRC2 homolog [Physcomitrium patens]	PP16B_ARATH RecName: Full=16 kDa phloem protein 2 {ECO:0000303|PubMed:29320165}; Short=AtPP16-2 {ECO:0000303|PubMed:29320165}; Short=Phloem protein 16-2 {ECO:0000303|PubMed:29320165};
Pp3c1_36000	68.7273	68.0502	68.3425	28.9775	29.7799	31.079	-1.19577	down	--	ALA-interacting subunit 1-like [Physcomitrium patens]	ALIS1_ARATH RecName: Full=ALA-interacting subunit 1; Short=AtALIS1; AltName: Full=ALA3 beta-subunit 1;
Pp3c5_4760	47.9218	39.996	37.757	13.7109	14.1013	14.4261	-1.57585	down	--	uncharacterized protein LOC112282953 isoform X1 [Physcomitrium patens]	--
Pp3c10_4420	3.8063	3.6562	4.0054	16.7151	15.1556	15.4439	2.04098	up	--	uncharacterized protein LOC112287254 isoform X1 [Physcomitrium patens]	CADH_PINTA RecName: Full=Probable cinnamyl alcohol dehydrogenase; Short=CAD; EC=1.1.1.195;
Pp3c16_19690	49.4916	50.4398	48.0046	114.197	118.554	116.633	1.23507	up	--	uncharacterized protein At4g13200, chloroplastic-like [Physcomitrium patens]	--
Pp3c5_17110	7.7383	7.4462	7.2461	0.7641	0.4827	0.7681	-3.47305	down	--	RING-H2 finger protein ATL38-like [Physcomitrium patens]	ATL31_ORYSJ RecName: Full=E3 ubiquitin-protein ligase Os03g0188200; EC=2.3.2.27 {ECO:0000250|UniProtKB:Q8LGA5}; AltName: Full=RING-H2 finger protein Os03g0188200; AltName: Full=RING-type E3 ubiquitin transferase Os03g0188200 {ECO:0000305};
Pp3c14_22720	11.1544	9.7882	9.0549	30.3639	29.0603	29.2815	1.5603	up	ko04144: Endocytosis	probable ADP-ribosylation factor GTPase-activating protein AGD14 [Physcomitrium patens]	AGD14_ARATH RecName: Full=Probable ADP-ribosylation factor GTPase-activating protein AGD14; Short=ARF GAP AGD14; AltName: Full=Protein ARF-GAP DOMAIN 14; Short=AtAGD14; AltName: Full=Protein ZIGA4;
Pp3c1_20350	121.957	117.305	120.288	51.5517	53.9807	56.4673	-1.15475	down	--	metacaspase-5-like [Physcomitrium patens]	MCA4_ARATH RecName: Full=Metacaspase-4; Short=AtMC4; EC=3.4.22.-; AltName: Full=Metacaspase 2d; Short=AtMCP2d; AltName: Full=Metacaspase-7; Contains: RecName: Full=Metacaspase-4 subunit p20; Contains: RecName: Full=Metacaspase-4 subunit p10;
novel.117	12.1181	11.3475	12.4544	1.0423	0.5465	1.0781	-3.7445	down	--	--	--
Pp3c21_19760	13.6047	11.9028	11.592	1.9467	2.2103	2.5654	-2.46745	down	--	flavonoid 3'-monooxygenase-like [Physcomitrium patens]	CYP1_CROXC RecName: Full=Flavonoid 3'-monooxygenase CYP75B137 {ECO:0000305}; EC=1.14.14.82 {ECO:0000269|PubMed:31004005}; AltName: Full=Cytochrome P450 1 {ECO:0000303|PubMed:31004005}; Short=CcCYP1 {ECO:0000303|PubMed:31004005}; AltName: Full=Cytochrome P450 75B137 {ECO:0000303|PubMed:31004005}; AltName: Full=Flavonoid 3'-hydroxylase CYP75B137 {ECO:0000305};
Pp3c2_10920	3.679	4.6459	3.5221	18.4566	17.8289	19.0888	2.21901	up	--	putative transferase At4g12130, mitochondrial isoform X2 [Physcomitrium patens]	Y4121_ARATH RecName: Full=Putative transferase At4g12130, mitochondrial {ECO:0000305}; EC=2.1.-.- {ECO:0000305}; AltName: Full=Iron-sulfur cluster assembly factor homolog COG0354 {ECO:0000305}; Flags: Precursor;
Pp3c18_2070	23.684	21.3903	20.2314	55.8424	53.6851	57.3116	1.34926	up	--	uncharacterized protein LOC112295354 [Physcomitrium patens]	--
Pp3c14_25570	62.148	60.1789	56.1914	25.9749	25.4724	25.5704	-1.217	down	--	probable protein phosphatase 2C 33 [Physcomitrium patens]	P2C33_ARATH RecName: Full=Probable protein phosphatase 2C 33; Short=AtPP2C33; EC=3.1.3.16; AltName: Full=AtPPC6;1;
Pp3c2_4490	7.744	7.382	8.9456	29.7419	28.6468	28.5071	1.84822	up	--	haloacid dehalogenase-like hydrolase domain-containing protein 3 [Physcomitrium patens]	--
Pp3c26_14690	31.7866	30.1181	29.5404	12.3242	11.9672	11.0193	-1.37709	down	--	F-box/kelch-repeat protein At5g15710-like [Physcomitrium patens]	FK111_ARATH RecName: Full=F-box/kelch-repeat protein At5g15710;
Pp3c2_38000	7.4466	6.9718	6.879	22.5854	21.9569	23.5253	1.67201	up	--	mechanosensitive ion channel protein 2, chloroplastic-like isoform X1 [Physcomitrium patens]	MSL2_ARATH RecName: Full=Mechanosensitive ion channel protein 2, chloroplastic; AltName: Full=Mechanosensitive channel of small conductance-like 2; AltName: Full=MscS-Like protein 2; Flags: Precursor;
Pp3c21_7670	24.8434	25.2328	20.7618	5.1934	5.3428	5.9651	-2.10595	down	ko00360: Phenylalanine metabolism; ko00940: Phenylpropanoid biosynthesis; ko01100: Metabolic pathways; ko01110: Biosynthesis of secondary metabolites	hypothetical protein PHYPA_025847 [Physcomitrium patens]	PALY_PINTA RecName: Full=Phenylalanine ammonia-lyase; EC=4.3.1.24 {ECO:0000250|UniProtKB:P24481};
Pp3c10_2630	4.8722	5.0219	4.9566	19.5859	17.6469	18.3881	1.90089	up	--	uncharacterized methyltransferase At2g41040, chloroplastic-like [Physcomitrium patens]	Y2104_ARATH RecName: Full=Uncharacterized methyltransferase At2g41040, chloroplastic; EC=2.1.1.-; Flags: Precursor;
Pp3c5_2280	58.0642	65.2238	67.1528	18.3503	17.4075	18.01	-1.82992	down	--	hypothetical protein PHYPA_017516 [Physcomitrium patens]	--
Pp3c9_18550	30.6668	29.2286	30.0858	10.8666	10.6199	10.4459	-1.499	down	ko00940: Phenylpropanoid biosynthesis; ko01100: Metabolic pathways; ko01110: Biosynthesis of secondary metabolites	peroxidase 5-like [Physcomitrium patens]	PER5_VITVI RecName: Full=Peroxidase 5 {ECO:0000250|UniProtKB:P22195}; EC=1.11.1.7; Flags: Precursor;
Pp3c5_11730	55.0705	51.0112	50.2159	20.4078	19.8765	21.7951	-1.33585	down	ko04075: Plant hormone signal transduction	serine/threonine-protein kinase CST20-like [Physcomitrium patens]	TI10A_ORYSJ RecName: Full=Protein TIFY 10a {ECO:0000305}; Short=OsTIFY10a {ECO:0000303|PubMed:19618278}; AltName: Full=Jasmonate ZIM domain-containing protein 6 {ECO:0000305}; Short=OsJAZ6 {ECO:0000303|PubMed:19618278}; AltName: Full=OsJAZ5 {ECO:0000303|PubMed:23320078};
Pp3c4_15760	6.8532	6.9132	6.1173	20.3089	20.5077	21.476	1.64264	up	--	serine/threonine-protein kinase OSR1-like [Physcomitrium patens]	BLUS1_ARATH RecName: Full=Serine/threonine-protein kinase BLUS1; EC=2.7.11.1; AltName: Full=Protein BLUE LIGHT SIGNALING 1;
Pp3c6_25080	6.5989	5.9517	6.0394	28.2185	25.0133	29.1975	2.14471	up	--	uncharacterized protein LOC112283826 [Physcomitrium patens]	--
Pp3c15_1040	28.9053	39.4278	35.3835	0.5324	0.8952	0.9167	-5.47741	down	--	protein SRC2-like [Physcomitrium patens]	SRC2_SOYBN RecName: Full=Protein SRC2 {ECO:0000305}; AltName: Full=Protein SOYBEAN GENE REGULATED BY COLD 2 {ECO:0000303|Ref.1};
Pp3c15_7710	11.0108	10.6288	10.227	1.9401	2.0502	1.6337	-2.50932	down	ko00740: Riboflavin metabolism; ko01100: Metabolic pathways; ko01110: Biosynthesis of secondary metabolites; ko01240: Biosynthesis of cofactors	riboflavin biosynthesis protein PYRR, chloroplastic-like [Physcomitrium patens]	RIBRX_MAIZE RecName: Full=Riboflavin biosynthesis protein PYRR, chloroplastic; Includes: RecName: Full=Inactive diaminohydroxyphosphoribosylaminopyrimidine deaminase; Short=DRAP deaminase; AltName: Full=Riboflavin-specific deaminase; Includes: RecName: Full=5-amino-6-(5-phosphoribosylamino)uracil reductase; EC=1.1.1.193; AltName: Full=HTP reductase; Includes: RecName: Full=Riboflavin biosynthesis…
Pp3c21_7640	31.2579	31.8688	30.3003	8.5217	9.2986	9.0271	-1.80449	down	ko00360: Phenylalanine metabolism; ko00940: Phenylpropanoid biosynthesis; ko01100: Metabolic pathways; ko01110: Biosynthesis of secondary metabolites	hypothetical protein PHYPA_025845 [Physcomitrium patens]	PALY_PINTA RecName: Full=Phenylalanine ammonia-lyase; EC=4.3.1.24 {ECO:0000250|UniProtKB:P24481};
Pp3c11_6110	0.7083	0.8647	0.8421	6.5461	6.7655	6.7108	3.0478	up	--	hypothetical protein M758_2G031700 [Ceratodon purpureus]	E70A1_ARATH RecName: Full=Exocyst complex component EXO70A1 {ECO:0000303|PubMed:16942608}; Short=AtExo70a1 {ECO:0000303|PubMed:16942608}; AltName: Full=Exocyst subunit Exo70 family protein A1 {ECO:0000303|PubMed:16942608};
Pp3c15_18630	62.6568	69.1952	66.1118	22.4262	21.8067	21.3555	-1.59915	down	--	hypothetical protein PHYPA_019911 [Physcomitrium patens]	--
Pp3c8_8340	5.5257	5.9986	5.1327	19.9226	17.853	19.7663	1.78361	up	--	hypothetical protein PHYPA_011303 [Physcomitrium patens]	--
Pp3c6_6545	115.168	125.557	118.354	49.8352	48.6192	45.4096	-1.3249	down	ko00360: Phenylalanine metabolism; ko00940: Phenylpropanoid biosynthesis; ko01100: Metabolic pathways; ko01110: Biosynthesis of secondary metabolites	dirigent protein 19-like [Physcomitrium patens]	DIR11_ARATH RecName: Full=Dirigent protein 11; Short=AtDIR11; Flags: Precursor;
Pp3c2_9920	19.5474	17.8639	17.5803	50.2138	48.494	48.3455	1.41494	up	--	hypothetical protein PHYPA_002461 [Physcomitrium patens]	TCHQD_ARATH RecName: Full=Glutathione S-transferase TCHQD; EC=2.5.1.18; AltName: Full=Protein tetrachlorohydroquinone dehalogenase-homolog;
Pp3c5_16470	23.8453	23.1475	22.7848	8.1525	8.1348	8.7857	-1.48075	down	ko00500: Starch and sucrose metabolism; ko01100: Metabolic pathways; ko01110: Biosynthesis of secondary metabolites	probable trehalase [Physcomitrium patens]	TRE_ORYSJ RecName: Full=Probable trehalase; EC=3.2.1.28; AltName: Full=Alpha,alpha-trehalase; AltName: Full=Alpha,alpha-trehalose glucohydrolase;
Pp3c21_1800	8.0793	7.7913	7.8817	1.776	1.7501	1.9474	-2.12104	down	--	uncharacterized protein LOC112274101 [Physcomitrium patens]	PCR8_ARATH RecName: Full=Protein PLANT CADMIUM RESISTANCE 8; Short=AtPCR8;
Pp3c1_15680	21.0938	18.859	18.5416	6.9756	5.6725	6.1614	-1.63965	down	ko04075: Plant hormone signal transduction	scarecrow-like protein 1 [Physcomitrium patens]	RAM1_MEDTR RecName: Full=GRAS family protein RAM1 {ECO:0000305}; AltName: Full=Protein REQUIRED FOR ARBUSCULAR MYCORRHIZATION 1 {ECO:0000303|PubMed:23122845}; Short=MtRAM1 {ECO:0000303|PubMed:23122845};
Pp3c2_33800	8.15	7.3532	7.2	21.9245	22.2336	23.1109	1.56276	up	--	protein DA1-related 1-like [Physcomitrium patens]	DAR1_ARATH RecName: Full=Protein DA1-related 1 {ECO:0000303|PubMed:18483219};
Pp3c6_9090	35.6346	38.1897	37.5066	95.9431	89.6475	92.9686	1.31815	up	--	uncharacterized protein LOC112283070 [Physcomitrium patens]	--
Pp3c20_9190	7.9122	7.3668	7.0024	24.7937	24.3453	26.1786	1.75271	up	--	uncharacterized protein LOC112272967 [Physcomitrium patens]	--
Pp3c1_10630	21.0043	20.8019	19.6482	5.3983	5.0332	5.586	-1.94338	down	--	hypothetical protein PHYPA_000492 [Physcomitrium patens]	--
Pp3c2_25930	1.0804	0.8056	1.01	18.849	17.7491	18.2494	4.23943	up	--	membrane protein PM19L-like [Physcomitrium patens]	PM19L_ORYSJ RecName: Full=Membrane protein PM19L {ECO:0000305}; AltName: Full=PM19-like protein 1 {ECO:0000303|PubMed:26505346}; Short=OsPM19L1 {ECO:0000303|PubMed:26505346};
Pp3c4_17500	33.8503	34.4389	33.7137	15.9709	15.5116	15.5052	-1.12302	down	ko00061: Fatty acid biosynthesis; ko00620: Pyruvate metabolism; ko00640: Propanoate metabolism; ko01100: Metabolic pathways; ko01110: Biosynthesis of secondary metabolites; ko01212: Fatty acid metabolism	acetyl-CoA carboxylase 1-like [Physcomitrium patens]	ACC1_ARATH RecName: Full=Acetyl-CoA carboxylase 1; Short=AtACC1; EC=6.4.1.2 {ECO:0000269|PubMed:9008389}; AltName: Full=Protein EMBRYO DEFECTIVE 22; AltName: Full=Protein GURKE; AltName: Full=Protein PASTICCINO 3; Includes: RecName: Full=Biotin carboxylase; EC=6.3.4.14;
Pp3c10_19460	43.8138	47.238	41.8807	14.5104	16.0699	14.3162	-1.57174	down	ko00040: Pentose and glucuronate interconversions; ko01100: Metabolic pathways	probable pectinesterase 53 isoform X2 [Physcomitrium patens]	PME53_ARATH RecName: Full=Probable pectinesterase 53; Short=PE 53; EC=3.1.1.11; AltName: Full=Pectin methylesterase 53; Short=AtPME53; Flags: Precursor;
Pp3c1_33980	3.0229	3.0611	3.872	17.5159	18.9393	17.2609	2.42841	up	--	hypothetical protein PHYPA_001574 [Physcomitrium patens]	--
Pp3c8_11660	1.3969	1.1085	1.3394	13.2004	12.0229	12.4964	3.29081	up	--	uncharacterized protein LOC112285453 isoform X2 [Physcomitrium patens]	--
Pp3c1_4470	5.5266	5.1461	5.2051	16.0497	17.1039	16.7562	1.64781	up	--	uncharacterized protein LOC112289548 [Physcomitrium patens]	--
Pp3c11_740	9.5515	11.0664	11.9041	1.1875	1.0176	1.0602	-3.32064	down	--	hypothetical protein M758_7G022700 [Ceratodon purpureus]	--
Pp3c11_4620	8.8337	8.3594	7.533	23.9589	24.2357	23.8924	1.53915	up	--	uncharacterized protein LOC112288889 isoform X1 [Physcomitrium patens]	--
Pp3c15_5330	24.5278	22.7151	22.0158	8.1997	8.0889	7.8629	-1.52404	down	--	proline-rich receptor-like protein kinase PERK9 [Physcomitrium patens]	PERK8_ARATH RecName: Full=Proline-rich receptor-like protein kinase PERK8; EC=2.7.11.1; AltName: Full=Proline-rich extensin-like receptor kinase 8; Short=AtPERK8;
Pp3c14_21410	16.1496	14.5058	13.9221	3.7543	3.9335	3.7589	-1.96587	down	ko00062: Fatty acid elongation; ko01100: Metabolic pathways; ko01110: Biosynthesis of secondary metabolites	3-ketoacyl-CoA synthase 4-like isoform X1 [Physcomitrium patens]	KCS4_ARATH RecName: Full=3-ketoacyl-CoA synthase 4 {ECO:0000303|PubMed:18465198}; Short=KCS-4 {ECO:0000303|PubMed:18465198}; EC=2.3.1.199 {ECO:0000305}; AltName: Full=Very long-chain fatty acid condensing enzyme 4 {ECO:0000303|PubMed:18465198}; Short=VLCFA condensing enzyme 4 {ECO:0000303|PubMed:18465198};
Pp3c2_22630	37.3735	37.4337	32.7999	12.7683	13.1241	12.9698	-1.4739	down	--	glutaredoxin-C1-like [Physcomitrium patens]	GRXC5_ORYSJ RecName: Full=Glutaredoxin-C5; AltName: Full=Protein ROXY 1;
Pp3c18_17330	105.323	109.911	104.422	42.5751	41.3623	44.5024	-1.32016	down	ko04130: SNARE interactions in vesicular transport	syntaxin-124-like [Physcomitrium patens]	SY124_ARATH RecName: Full=Syntaxin-124; Short=AtSYP124;
Pp3c2_2170	18.3578	15.323	15.4717	4.972	5.033	4.6015	-1.75432	down	--	uncharacterized protein LOC112276097 isoform X1 [Physcomitrium patens]	PHY1_CERPU RecName: Full=Light-sensor Protein kinase; Includes: RecName: Full=Phytochrome; Includes: RecName: Full=Protein kinase; EC=2.7.11.1;
Pp3c5_14790	162.695	157.385	168.499	76.1305	72.5454	76.3752	-1.12292	down	--	uncharacterized protein LOC112282426 [Physcomitrium patens]	HIP23_ARATH RecName: Full=Heavy metal-associated isoprenylated plant protein 23 {ECO:0000303|PubMed:21072340, ECO:0000303|PubMed:23368984}; Short=AtHIP23 {ECO:0000303|PubMed:21072340, ECO:0000303|PubMed:23368984}; Flags: Precursor;
Pp3c10_18310	17.2009	14.9758	15.0331	40.2605	39.9041	41.9714	1.36749	up	--	protein ACTIVITY OF BC1 COMPLEX KINASE 1, chloroplastic-like isoform X1 [Physcomitrium patens]	AB1K1_ARATH RecName: Full=Protein ACTIVITY OF BC1 COMPLEX KINASE 1, chloroplastic {ECO:0000303|PubMed:23673981}; Short=ABC1-LIKE KINASE 1 {ECO:0000303|PubMed:23673981}; EC=2.7.-.- {ECO:0000255|PROSITE-ProRule:PRU00159}; EC=2.7.11.1 {ECO:0000269|PubMed:24267661}; AltName: Full=Protein ABC1-LIKE KINASE RELATED TO CHLOROPHYLL DEGRADATION AND OXIDATIVE STRESS 1 {ECO:0000303|PubMed:22447966}; Short=At…
Pp3c19_20160	286.103	295.675	274.082	129.085	132.799	125.374	-1.14887	down	--	uncharacterized protein LOC112272879 isoform X1 [Physcomitrium patens]	--
Pp3c21_5430	24.9706	23.3902	22.7367	55.9847	52.3938	58.5667	1.22733	up	--	chaperone protein ClpD, chloroplastic-like [Physcomitrium patens]	CLPD_ARATH RecName: Full=Chaperone protein ClpD, chloroplastic {ECO:0000303|PubMed:11299370}; EC=3.6.1.- {ECO:0000269|PubMed:21737456}; AltName: Full=ATP-dependent Clp protease ATP-binding subunit ClpD homolog; AltName: Full=Casein lytic proteinase D; AltName: Full=ERD1 protein; AltName: Full=Protein EARLY RESPONSIVE TO DEHYDRATION 1 {ECO:0000303|PubMed:10198079}; AltName: Full=Protein SENESCENCE…
Pp3c22_1220	5.2151	4.1836	4.1807	16.2709	15.7359	17.6452	1.86659	up	--	leucine-rich repeat receptor protein kinase EMS1-like isoform X1 [Physcomitrium patens]	EMS1_ARATH RecName: Full=Leucine-rich repeat receptor protein kinase EMS1 {ECO:0000305}; EC=2.7.11.1; AltName: Full=Protein EXCESS MICROSPOROCYTES 1 {ECO:0000303|PubMed:12154130}; AltName: Full=Protein EXTRA SPOROGENOUS CELLS {ECO:0000303|PubMed:12401166}; Flags: Precursor;
Pp3c25_3230	7.7031	7.3942	6.9959	1.7074	1.7772	1.9094	-2.03821	down	--	protein trichome birefringence-like 25 isoform X1 [Physcomitrium patens]	TBL25_ARATH RecName: Full=Protein trichome birefringence-like 25;
Pp3c21_16990	62.1319	61.8827	58.5071	23.8495	25.3495	24.1886	-1.31936	down	ko00040: Pentose and glucuronate interconversions; ko01100: Metabolic pathways	hypothetical protein PHYPA_026301 [Physcomitrium patens]	PLY5_ARATH RecName: Full=Probable pectate lyase 5; EC=4.2.2.2; Flags: Precursor;
Pp3c3_28050	229.518	232.208	239.75	481.677	503.252	483.342	1.06077	up	--	outer envelope pore protein 16, chloroplastic-like [Physcomitrium patens]	OEP16_PEA RecName: Full=Outer envelope pore protein 16, chloroplastic; AltName: Full=Chloroplastic outer envelope pore protein of 16 kDa;
Pp3c18_16100	20.7145	17.8395	17.5146	5.5351	4.6526	4.8659	-1.8996	down	--	probable lysophospholipase BODYGUARD 4 [Physcomitrium patens]	BDG1_ARATH RecName: Full=Probable lysophospholipase BODYGUARD 1 {ECO:0000303|PubMed:16415209}; Short=AtBDG1 {ECO:0000303|PubMed:16415209}; EC=3.1.1.- {ECO:0000305}; AltName: Full=Protein 9-cis epoxycarotenoid dioxygenase defective 1 {ECO:0000303|PubMed:21610183}; AltName: Full=Protein COOL BREATH 5 {ECO:0000303|PubMed:26990896}; Flags: Precursor;
Pp3c6_23000	29.4667	30.2563	31.4336	74.7472	73.7322	74.786	1.28762	up	--	chromophore lyase CRL, chloroplastic-like [Physcomitrium patens]	CRL_ARATH RecName: Full=Chromophore lyase CRL, chloroplastic; EC=4.-.-.-; AltName: Full=Protein CONSTITUTIVE ACTIVATOR OF AAA-ATPase 33; AltName: Full=Protein CRUMPLED LEAF;
Pp3c1_25940	51.1753	49.8614	45.9786	109.199	108.907	108.482	1.14721	up	--	hypothetical protein PHYPA_001191 [Physcomitrium patens]	--
Pp3c3_28310	5.3618	5.3668	4.8874	16.7114	16.071	18.4604	1.7097	up	--	alpha-xylosidase 1-like [Physcomitrium patens]	XYL1_ARATH RecName: Full=Alpha-xylosidase 1; EC=3.2.1.177; Flags: Precursor;
Pp3c2_28200	24.7594	22.0841	23.3709	7.6869	7.974	6.7598	-1.65167	down	ko00564: Glycerophospholipid metabolism	glycerophosphodiester phosphodiesterase GDPDL3-like [Physcomitrium patens]	GPDL3_ARATH RecName: Full=Glycerophosphodiester phosphodiesterase GDPDL3 {ECO:0000305}; EC=3.1.4.46 {ECO:0000250|UniProtKB:Q7Y208}; AltName: Full=Glycerophosphodiester phosphodiesterase-like 3 {ECO:0000303|PubMed:21323773}; Short=ATGDPDL3 {ECO:0000303|PubMed:21323773}; AltName: Full=Glycerophosphodiesterase-like 2 {ECO:0000303|PubMed:18718934}; AltName: Full=Protein MUTANT ROOT HAIR 5 {ECO:000030…
Pp3c11_4150	16.2899	17.8063	19.0715	1.8175	1.3855	2.1235	-3.3185	down	--	mitochondrial uncoupling protein 5-like [Physcomitrium patens]	PUMP5_ARATH RecName: Full=Mitochondrial uncoupling protein 5; Short=AtPUMP5; AltName: Full=Mitochondrial dicarboxylate carrier 1;
Pp3c14_14690	4.7593	4.471	4.2662	16.9476	16.0013	17.4732	1.8971	up	--	heptahelical transmembrane protein 4-like isoform X1 [Physcomitrium patens]	HHP4_ARATH RecName: Full=Heptahelical transmembrane protein 4; AltName: Full=PAQR family protein HHP4;
Pp3c3_6760	55.096	55.7167	61.048	16.6706	15.7991	15.3967	-1.849	down	--	heavy metal-associated isoprenylated plant protein 30-like [Physcomitrium patens]	HIP30_ARATH RecName: Full=Heavy metal-associated isoprenylated plant protein 30 {ECO:0000303|PubMed:21072340, ECO:0000303|PubMed:23368984}; Short=AtHIP30 {ECO:0000303|PubMed:21072340, ECO:0000303|PubMed:23368984}; AltName: Full=Protein NPCC11 {ECO:0000312|EMBL:AEC06738.1}; Flags: Precursor;
Pp3c24_15730	98.9196	97.0698	97.5417	42.2543	45.1106	44.695	-1.15708	down	ko00905: Brassinosteroid biosynthesis; ko01100: Metabolic pathways; ko01110: Biosynthesis of secondary metabolites	abscisic acid 8'-hydroxylase 3-like [Physcomitrium patens]	ABAH3_ARATH RecName: Full=Abscisic acid 8'-hydroxylase 3; Short=ABA 8'-hydroxylase 3; EC=1.14.14.137 {ECO:0000250|UniProtKB:Q949P1}; AltName: Full=Cytochrome P450 707A3;
Pp3c11_6140	0.5254	0.5781	0.3592	5.381	4.7477	5.0253	3.36574	up	--	hypothetical protein PHYPA_014660 [Physcomitrium patens]	LNK1_ARATH RecName: Full=Protein LNK1 {ECO:0000303|PubMed:23818596}; AltName: Full=Night light-inducible and clock-regulated 1 {ECO:0000303|PubMed:23818596};
Pp3c24_11870	378.611	395.57	450.942	159.244	151.986	155.651	-1.39753	down	--	hypothetical protein PHYPA_028947 [Physcomitrium patens]	--
Pp3c1_1790	9.8083	9.2244	10.3342	1.7303	1.6364	1.6853	-2.54308	down	--	protein JINGUBANG-like [Physcomitrium patens]	JGB_ARATH RecName: Full=Protein JINGUBANG {ECO:0000303|PubMed:27468890};
Pp3c21_6170	53.6371	55.9739	57.4242	20.4742	18.7728	17.4974	-1.56265	down	--	probably inactive leucine-rich repeat receptor-like protein kinase At2g25790 isoform X1 [Physcomitrium patens]	--
Pp3c27_2390	50.0709	52.3947	46.8612	19.6544	17.8926	20.2031	-1.37509	down	--	ferric reduction oxidase 6-like [Physcomitrium patens]	FRO6_ARATH RecName: Full=Ferric reduction oxidase 6; Short=AtFRO6; EC=1.16.1.7; AltName: Full=Ferric-chelate reductase 6;
Pp3c16_12890	0.6372	0.3715	0.3366	7.5035	6.3025	8.5891	4.0491	up	--	hypothetical protein PHYPA_020897 [Physcomitrium patens]	--
Pp3c14_2770	25.792	22.2121	23.3169	7.7098	6.1835	7.2982	-1.75298	down	--	5'-nucleotidase domain-containing protein 4-like isoform X2 [Physcomitrium patens]	--
Pp3c18_2310	2.3266	3.446	2.8816	17.8367	17.5064	21.172	2.70207	up	--	uncharacterized protein LOC112295103 [Physcomitrium patens]	HIP21_ARATH RecName: Full=Heavy metal-associated isoprenylated plant protein 21 {ECO:0000303|PubMed:21072340, ECO:0000303|PubMed:23368984}; Short=AtHIP21 {ECO:0000303|PubMed:23368984}; Short=AtHIPP21 {ECO:0000303|PubMed:21072340, ECO:0000303|PubMed:23368984}; Flags: Precursor;
Pp3c16_13220	7.8946	8.4439	8.9645	0.543	0.3821	0.5343	-4.11443	down	--	hypothetical protein PHYPA_020916 [Physcomitrium patens]	--
Pp3c3_26890	65.2351	61.0136	58.7631	21.4685	24.2454	23.7594	-1.41762	down	--	uncharacterized protein LOC112280126 isoform X1 [Physcomitrium patens]	--
Pp3c2_23040	36.5347	37.2264	36.1593	15.0888	14.8247	13.9441	-1.33048	down	ko00790: Folate biosynthesis; ko01240: Biosynthesis of cofactors	D-amino-acid transaminase, chloroplastic-like isoform X1 [Physcomitrium patens]	DAAA_ARATH RecName: Full=D-amino-acid transaminase, chloroplastic {ECO:0000303|PubMed:18318836}; EC=2.6.1.21; EC=4.1.3.38; AltName: Full=Aminodeoxychorismate lyase {ECO:0000303|PubMed:15500462}; Short=AtADCL; AltName: Full=Branched-chain-amino-acid aminotransferase-like protein 3; Flags: Precursor;
Pp3c8_16910	14.6215	14.7252	14.1801	4.2609	4.0102	4.3125	-1.79432	down	--	uncharacterized protein LOC112285891 [Physcomitrium patens]	KAN2_ARATH RecName: Full=Probable transcription factor KAN2; AltName: Full=Protein KANADI 2;
Pp3c7_18300	210.991	228.221	231.545	518.876	535.809	512.34	1.2188	up	--	uncharacterized protein LOC112284785 [Physcomitrium patens]	--
Pp3c25_700	35.6416	33.3175	33.0138	75.8211	75.1695	75.818	1.14912	up	ko00220: Arginine biosynthesis; ko00250: Alanine, aspartate and glutamate metabolism; ko00260: Glycine, serine and threonine metabolism; ko00630: Glyoxylate and dicarboxylate metabolism; ko00710: Carbon fixation in photosynthetic organisms; ko01100: Metabolic pathways; ko01110: Biosynthesis of secondary metabolites; ko01200: Carbon metabolism; ko01210: 2-Oxocarboxylic acid metabolism; ko01230: Bi…	glutamate--glyoxylate aminotransferase 2-like [Physcomitrium patens]	GGT2_ARATH RecName: Full=Glutamate--glyoxylate aminotransferase 2; Short=AtGGT2; EC=2.6.1.4; AltName: Full=Alanine aminotransferase GGT2; EC=2.6.1.2; AltName: Full=Alanine--glyoxylate aminotransferase GGT2; EC=2.6.1.44; AltName: Full=Alanine-2-oxoglutarate aminotransferase 2; EC=2.6.1.-;
Pp3c3_23240	183.147	189.312	179.772	73.2505	80.3514	75.0664	-1.27725	down	--	cold-regulated 413 plasma membrane protein 1-like [Physcomitrium patens]	CRPM1_ARATH RecName: Full=Cold-regulated 413 plasma membrane protein 1; Short=AtCOR413-PM1; AltName: Full=WCOR413-like protein;
Pp3c8_13980	24.1868	28.3933	25.3466	6.3854	6.4368	6.6006	-2.01006	down	--	aquaporin TIP1-3-like [Physcomitrium patens]	TIP13_ARATH RecName: Full=Aquaporin TIP1-3; AltName: Full=Gamma-tonoplast intrinsic protein 3; Short=Gamma-TIP3; AltName: Full=Tonoplast intrinsic protein 1-3; Short=AtTIP1;3;
Pp3c27_7790	44.4478	44.2076	46.4102	16.6227	16.7621	15.2997	-1.47727	down	--	uncharacterized protein LOC112278382 [Physcomitrium patens]	--
Pp3c7_17943	3.3999	3.9547	5.3891	24.7325	26.9253	27.6027	2.63396	up	--	hypothetical protein PHYPA_010512 [Physcomitrium patens]	--
Pp3c3_19750	123.085	127.615	129.253	48.4831	54.4077	50.9031	-1.31029	down	--	hypothetical protein PHYPA_004675 [Physcomitrium patens]	--
Pp3c8_11720	83.7155	79.9206	79.1899	37.5608	35.2807	38.6999	-1.12644	down	ko04144: Endocytosis	synaptotagmin-4-like [Physcomitrium patens]	CLB_ARATH RecName: Full=Calcium-dependent lipid-binding protein {ECO:0000303|PubMed:21252258}; Short=AtCLB {ECO:0000303|PubMed:21252258}; Short=CaLB protein {ECO:0000303|PubMed:15238157}; AltName: Full=Protein NTMC 2 TYPE 4; Short=NTMC2TYPE4;
Pp3c22_1930	38.4501	31.7735	33.386	11.3735	11.0398	11.9283	-1.59599	down	ko01100: Metabolic pathways; ko01240: Biosynthesis of cofactors	hypothetical protein PHYPA_026592 [Physcomitrium patens]	TIC32_ARATH RecName: Full=Short-chain dehydrogenase TIC 32, chloroplastic {ECO:0000303|PubMed:15180984}; EC=1.1.1.-; AltName: Full=Translocon at the inner envelope membrane of chloroplasts 32 {ECO:0000303|PubMed:15180984}; Short=AtTIC32 {ECO:0000303|PubMed:15180984};
Pp3c7_10630	14.1393	13.2909	13.0322	3.7765	3.7505	4.3889	-1.76697	down	ko04712: Circadian rhythm - plant	protein HEADING DATE 3B-like [Physcomitrium patens]	ELF3_ARATH RecName: Full=Protein EARLY FLOWERING 3; AltName: Full=Nematode-responsive protein;
Pp3c21_7680	16.3398	16.8598	16.4704	3.2152	2.5533	3.9487	-2.3546	down	ko00360: Phenylalanine metabolism; ko00940: Phenylpropanoid biosynthesis; ko01100: Metabolic pathways; ko01110: Biosynthesis of secondary metabolites	phenylalanine ammonia-lyase-like [Physcomitrium patens]	PALY_PINTA RecName: Full=Phenylalanine ammonia-lyase; EC=4.3.1.24 {ECO:0000250|UniProtKB:P24481};
Pp3c10_13310	19.5148	20.4674	17.3212	2.6274	3.4227	2.6871	-2.72235	down	--	xyloglucan endotransglucosylase/hydrolase protein 9-like [Physcomitrium patens]	XTH9_ARATH RecName: Full=Xyloglucan endotransglucosylase/hydrolase protein 9; Short=At-XTH9; Short=XTH-9; EC=2.4.1.207; Flags: Precursor;
Pp3c4_32050	11.7998	10.2239	10.9143	29.6539	28.765	29.6751	1.41547	up	--	strigolactone esterase RMS3-like [Physcomitrium patens]	RMS3_PEA RecName: Full=Strigolactone esterase RMS3 {ECO:0000305}; EC=3.1.-.- {ECO:0000305}; AltName: Full=Protein DWARF 14 homolog {ECO:0000305}; Short=PsD14 {ECO:0000303|PubMed:27479744}; AltName: Full=Protein RAMOSUS 3 {ECO:0000303|PubMed:27479744};
Pp3c13_1880	10.2699	9.9569	8.9103	1.1429	0.7134	0.8771	-3.41311	down	ko00940: Phenylpropanoid biosynthesis; ko01100: Metabolic pathways; ko01110: Biosynthesis of secondary metabolites	peroxidase 3-like [Physcomitrium patens]	PER3_ARATH RecName: Full=Peroxidase 3; Short=Atperox P3; EC=1.11.1.7; AltName: Full=ATPRC; AltName: Full=RCI3A; AltName: Full=Rare cold-inducible protein; Flags: Precursor;
Pp3c26_4230	10.9028	11.4336	12.5043	35.0748	36.5387	35.2542	1.6124	up	--	peroxisomal membrane protein 11-4-like [Physcomitrium patens]	PX114_ORYSI RecName: Full=Peroxisomal membrane protein 11-4; AltName: Full=OsPEX11-4; AltName: Full=Peroxin-11-4;
Pp3c27_3700	16.5754	15.6262	14.7612	4.5462	4.2671	4.3384	-1.8401	down	--	COBRA-like protein 7 [Physcomitrium patens]	COBL7_ARATH RecName: Full=COBRA-like protein 7; Flags: Precursor;
Pp3c22_3240	7.3159	8.2645	7.3444	28.936	27.68	32.8425	1.95938	up	--	mitochondrial carnitine/acylcarnitine carrier-like protein [Physcomitrium patens]	MCAT_ARATH RecName: Full=Mitochondrial carnitine/acylcarnitine carrier-like protein; AltName: Full=Carnitine/acylcarnitine translocase-like protein; Short=CAC-like protein; AltName: Full=Protein A BOUT DE SOUFFLE;
Pp3c15_21090	8.9959	8.787	8.9722	26.607	26.9015	27.9059	1.60111	up	--	hypothetical protein PHYPA_020014 [Physcomitrium patens]	--
Pp3c2_1870	52.4878	49.6667	47.473	19.1591	19.8453	20.2171	-1.34144	down	--	dehydration-responsive element-binding protein 1G-like [Physcomitrium patens]	DRE1F_ORYSI RecName: Full=Dehydration-responsive element-binding protein 1F; Short=Protein DREB1F; AltName: Full=Protein C-repeat-binding factor 2; Short=rCBF2;
Pp3c8_15110	21.3345	19.884	18.74	6.6989	6.8904	7.0488	-1.54276	down	--	uncharacterized protein LOC112285901 [Physcomitrium patens]	--
Pp3c14_3750	2.9533	2.2466	2.405	10.5353	9.8948	11.1445	2.05003	up	--	uncharacterized protein LOC112291701 isoform X2 [Physcomitrium patens]	--
Pp3c14_11050	12.6013	12.1385	12.7348	33.0174	32.2737	33.8933	1.39996	up	ko00230: Purine metabolism; ko01100: Metabolic pathways	allantoinase-like isoform X1 [Physcomitrium patens]	ALN_ARATH RecName: Full=Allantoinase; Short=AtALN; EC=3.5.2.5;
Pp3c17_17940	78.566	73.2666	69.2563	28.5166	30.3839	30.2303	-1.31482	down	--	methylesterase 17-like [Physcomitrium patens]	MES17_ARATH RecName: Full=Methylesterase 17 {ECO:0000303|PubMed:18467465}; Short=AtMES17 {ECO:0000303|PubMed:18467465}; EC=3.1.1.- {ECO:0000269|PubMed:18467465}; AltName: Full=Methyl indole-3-acetic acid esterase {ECO:0000303|PubMed:18467465};
Pp3c2_13790	10.2311	9.6286	11.1061	28.099	29.4249	31.1041	1.51281	up	--	CBL-interacting protein kinase 23-like isoform X1 [Physcomitrium patens]	CIPKN_ORYSJ RecName: Full=CBL-interacting protein kinase 23; EC=2.7.11.1; AltName: Full=OsCIPK23;
Pp3c9_11700	4.0496	3.9201	4.7183	18.1888	18.0913	17.452	2.0788	up	--	hypothetical protein PHYPA_012579 [Physcomitrium patens]	--
Pp3c1_40650	151.662	153.264	147.678	73.7657	69.9677	71.0504	-1.07997	down	ko00053: Ascorbate and aldarate metabolism; ko00480: Glutathione metabolism; ko01100: Metabolic pathways	probable L-ascorbate peroxidase 6, chloroplastic/mitochondrial [Physcomitrium patens]	APXT_ARATH RecName: Full=L-ascorbate peroxidase T, chloroplastic; EC=1.11.1.11; AltName: Full=Thylakoid-bound ascorbate peroxidase; Short=AtAPx06; Short=tAPX; Flags: Precursor;
Pp3c11_9650	1.0445	0.5828	0.6899	7.3439	8.3906	8.136	3.35846	up	ko00240: Pyrimidine metabolism; ko01100: Metabolic pathways; ko01232: Nucleotide metabolism; ko01240: Biosynthesis of cofactors	hypothetical protein PHYPA_014826 [Physcomitrium patens]	KCY3_ARATH RecName: Full=UMP-CMP kinase 3 {ECO:0000255|HAMAP-Rule:MF_03172}; EC=2.7.4.14 {ECO:0000255|HAMAP-Rule:MF_03172}; AltName: Full=Deoxycytidylate kinase {ECO:0000255|HAMAP-Rule:MF_03172}; Short=CK {ECO:0000255|HAMAP-Rule:MF_03172}; Short=dCMP kinase {ECO:0000255|HAMAP-Rule:MF_03172}; AltName: Full=Uridine monophosphate/cytidine monophosphate kinase {ECO:0000255|HAMAP-Rule:MF_03172}; Short…
Pp3c15_8180	28.7422	29.8504	28.9896	9.7728	10.3105	10.2872	-1.53317	down	--	uncharacterized protein LOC112291982 [Physcomitrium patens]	--
Pp3c10_21630	25.3926	23.1264	22.4955	8.5386	7.8256	7.7859	-1.5597	down	ko04144: Endocytosis	clathrin interactor EPSIN 2-like [Physcomitrium patens]	EPN2_ARATH RecName: Full=Clathrin interactor EPSIN 2; AltName: Full=EPSIN-related 2;
Pp3c7_6750	43.0679	43.7099	47.0587	105.784	108.176	107.079	1.25749	up	--	desiccation-related protein PCC13-62-like [Physcomitrium patens]	NEC2_NESMA RecName: Full=Ferritin-like catalase Nec2 {ECO:0000303|PubMed:35074876}; EC=1.11.1.6 {ECO:0000269|PubMed:35074876}; AltName: Full=Nectar protein 2 {ECO:0000303|PubMed:35074876}; Short=NmNec2 {ECO:0000303|PubMed:35074876}; Flags: Precursor;
Pp3c27_4700	8.2491	7.5418	7.6954	22.1607	24.3751	24.2654	1.58749	up	--	probable serine/threonine-protein kinase abkC isoform X1 [Physcomitrium patens]	AB1K7_ARATH RecName: Full=Protein ACTIVITY OF BC1 COMPLEX KINASE 7, chloroplastic {ECO:0000303|PubMed:22694836}; Short=ABC1-LIKE KINASE 7 {ECO:0000303|PubMed:22694836}; EC=2.7.11.1 {ECO:0000250|UniProtKB:Q9MA15}; AltName: Full=Salt-induced ABC1 kinase 1, chloroplastic {ECO:0000303|PubMed:24117441}; Short=AtSIA1 {ECO:0000303|PubMed:24117441}; Flags: Precursor;
Pp3c5_22030	2.6334	3.1743	2.1485	12.013	12.1647	12.6481	2.20441	up	--	uncharacterized protein LOC112282168 [Physcomitrium patens]	ERF84_ARATH RecName: Full=Ethylene-responsive transcription factor ERF084;
Pp3c17_10120	42.4894	48.7827	49.1298	13.3471	14.9125	12.9845	-1.7741	down	--	hypothetical protein PHYPA_021881 [Physcomitrium patens]	--
Pp3c22_21630	1.6789	1.3177	1.9496	10.5052	10.7306	10.8834	2.69674	up	--	F-box/kelch-repeat protein At1g16250-like isoform X2 [Physcomitrium patens]	FBK5_ARATH RecName: Full=F-box/kelch-repeat protein At1g16250;
Pp3c14_9580	17.0599	18.5835	19.6892	55.4831	52.8366	52.5672	1.53508	up	--	protein HHL1, chloroplastic-like [Physcomitrium patens]	HHL1_ARATH RecName: Full=Protein HHL1, chloroplastic {ECO:0000305}; AltName: Full=Hypersensitive to high light 1 {ECO:0000303|PubMed:24632535}; Flags: Precursor;
Pp3c1_10000	59.3824	58.0483	55.1153	26.105	25.2841	26.5405	-1.15098	down	ko00900: Terpenoid backbone biosynthesis; ko01100: Metabolic pathways; ko01110: Biosynthesis of secondary metabolites	3-hydroxy-3-methylglutaryl-coenzyme A reductase 1-like [Physcomitrium patens]	HMDH1_HEVBR RecName: Full=3-hydroxy-3-methylglutaryl-coenzyme A reductase 1; Short=HMG-CoA reductase 1; EC=1.1.1.34;
Pp3c4_4900	2.5325	2.3453	2.2033	9.0305	8.9393	9.2351	1.93716	up	--	pentatricopeptide repeat-containing protein At2g31400, chloroplastic-like isoform X2 [Physcomitrium patens]	PP124_ARATH RecName: Full=Pentatricopeptide repeat-containing protein At1g74850, chloroplastic; AltName: Full=Protein PLASTID TRANSCRIPTIONALLY ACTIVE 2; Flags: Precursor;
Pp3c6_28670	10.9672	9.6553	11.2207	0.8943	0.9907	1.0869	-3.42507	down	--	probable cytokinin riboside 5'-monophosphate phosphoribohydrolase LOGL10 [Physcomitrium patens]	LOGL2_ORYSJ RecName: Full=Probable cytokinin riboside 5'-monophosphate phosphoribohydrolase LOGL2; EC=3.2.2.n1; AltName: Full=Protein LONELY GUY-like 2;
Pp3c9_24820	41.7278	41.5016	42.5659	17.3902	16.5989	18.194	-1.27379	down	ko00230: Purine metabolism; ko00760: Nicotinate and nicotinamide metabolism; ko01100: Metabolic pathways; ko01232: Nucleotide metabolism	IMP-specific 5'-nucleotidase 1-like [Physcomitrium patens]	--
Pp3c7_14450	268.927	301.295	278.158	121.628	123.375	114.623	-1.24371	down	ko00910: Nitrogen metabolism; ko01100: Metabolic pathways	carbonic anhydrase 2-like [Physcomitrium patens]	CAHC_HORVU RecName: Full=Carbonic anhydrase, chloroplastic; EC=4.2.1.1; AltName: Full=Carbonate dehydratase; Flags: Precursor;
Pp3c22_16590	24.3848	22.7472	23.7621	9.4181	9.0415	9.7363	-1.33403	down	--	probable BOI-related E3 ubiquitin-protein ligase 2 isoform X1 [Physcomitrium patens]	BRG2_ARATH RecName: Full=Probable BOI-related E3 ubiquitin-protein ligase 2; EC=2.3.2.27 {ECO:0000250|UniProtKB:Q9FHE4}; AltName: Full=RING-type E3 ubiquitin transferase BRG2 {ECO:0000305};
Pp3c22_12540	10.3651	8.0558	9.1276	27.8852	26.9878	28.961	1.60227	up	ko00270: Cysteine and methionine metabolism; ko00480: Glutathione metabolism; ko01100: Metabolic pathways; ko01240: Biosynthesis of cofactors	glutamate--cysteine ligase A, chloroplastic-like isoform X1 [Physcomitrium patens]	GSH1A_ORYSI RecName: Full=Glutamate--cysteine ligase A, chloroplastic; EC=6.3.2.2; AltName: Full=Gamma-ECS A; Short=GCS A; AltName: Full=Gamma-glutamylcysteine synthetase A; Flags: Precursor;
Pp3c22_22070	11.9697	11.5178	12.0186	1.7215	1.6591	1.8707	-2.76032	down	--	chaperone protein dnaJ 8, chloroplastic-like [Physcomitrium patens]	DNAJ8_ARATH RecName: Full=Chaperone protein dnaJ 8, chloroplastic; Short=AtDjC8; Short=AtJ8; Flags: Precursor;
Pp3c2_33890	57.4884	50.5344	49.5035	21.1894	20.5981	22.5488	-1.2952	down	--	AT-hook motif nuclear-localized protein 18-like isoform X1 [Physcomitrium patens]	AHL23_ARATH RecName: Full=AT-hook motif nuclear-localized protein 23 {ECO:0000312|EMBL:FAA00294.1};
Pp3c4_23020	7.8094	7.434	7.5363	21.6484	22.2575	22.1041	1.5305	up	--	uncharacterized protein LOC112280775 [Physcomitrium patens]	--
Pp3c10_5080	49.4006	46.4075	48.2794	99.4583	106.256	108.437	1.12014	up	--	uncharacterized protein LOC112288018 [Physcomitrium patens]	--
Pp3c25_14930	17.4412	17.763	16.3219	4.5801	4.9289	4.1211	-1.92483	down	--	probable galacturonosyltransferase-like 3 [Physcomitrium patens]	GATL7_ARATH RecName: Full=Probable galacturonosyltransferase-like 7; EC=2.4.1.-;
Pp3c4_27320	35.8044	32.899	32.3828	12.9086	12.2889	13.3018	-1.39623	down	--	E3 ubiquitin-protein ligase RNF170-like isoform X1 [Physcomitrium patens]	--
Pp3c13_24540	64.6089	59.2235	61.064	28.7435	28.0157	30.3268	-1.09015	down	--	calcium-transporting ATPase 2, plasma membrane-type-like [Physcomitrium patens]	ACA2_ARATH RecName: Full=Calcium-transporting ATPase 2, plasma membrane-type; EC=7.2.2.10; AltName: Full=Ca(2+)-ATPase isoform 2;
Pp3c2_2920	102.46	100.66	106.097	46.0745	45.325	47.4353	-1.15986	down	--	GDSL esterase/lipase At4g16230-like [Physcomitrium patens]	GDL64_ARATH RecName: Full=GDSL esterase/lipase At4g16230; EC=3.1.1.-; AltName: Full=Extracellular lipase At4g16230; Flags: Precursor;
Pp3c9_18450	16.4803	15.7936	15.6977	5.3466	4.1222	5.182	-1.71376	down	ko04145: Phagosome	uncharacterized protein LOC112286728 [Physcomitrium patens]	TBB3_ANEPH RecName: Full=Tubulin beta-3 chain; AltName: Full=Beta-3-tubulin; Flags: Fragment;
Pp3c17_1070	33.3444	28.5628	29.9171	8.8966	10.7249	9.6663	-1.65321	down	--	uncharacterized protein LOC112294685 [Physcomitrium patens]	--
Pp3c21_11410	2.1612	1.949	1.9522	7.8002	7.5444	8.3132	1.96015	up	--	two pore calcium channel protein 1-like [Physcomitrium patens]	TPC1A_TOBAC RecName: Full=Two pore calcium channel protein 1A; AltName: Full=Voltage-dependent calcium channel protein TPC1A; Short=NtTPC1A;
Pp3c6_28590	83.31	80.5444	74.3396	37.2796	36.3721	39.4368	-1.07889	down	--	glycosyltransferase family protein 64 protein C5-like [Physcomitrium patens]	GINT1_ORYSJ RecName: Full=Glucosamine inositolphosphorylceramide transferase 1 {ECO:0000303|PubMed:29760197}; EC=2.4.99.- {ECO:0000305|PubMed:29760197};
Pp3c19_1760	19.4415	19.8638	17.4115	55.0426	56.6464	51.0726	1.51611	up	--	hypothetical protein PHYPA_023556 [Physcomitrium patens]	--
Pp3c4_20700	39.4516	45.059	45.2942	122.9	120.426	112.249	1.44836	up	--	uncharacterized protein LOC112281918 [Physcomitrium patens]	--
Pp3c11_5520	8.414	8.3814	8.5268	1.9491	2.1682	2.3486	-1.97412	down	--	nematode resistance protein-like HSPRO2 [Physcomitrium patens]	HSPR2_ARATH RecName: Full=Nematode resistance protein-like HSPRO2; AltName: Full=AKINbetagamma-interacting protein 2; AltName: Full=Ortholog of sugar beet HS1 PRO-1 protein 2; AltName: Full=Protein Hs1pro-2;
Pp3c6_8990	4.6423	4.6087	4.532	14.0217	14.1272	15.637	1.66311	up	ko04144: Endocytosis	senescence/dehydration-associated protein At4g35985, chloroplastic-like [Physcomitrium patens]	SDEH4_ARATH RecName: Full=Senescence/dehydration-associated protein At4g35985, chloroplastic {ECO:0000305}; Flags: Precursor;
Pp3c20_9240	138.762	120.011	125.246	58.1504	59.7919	60.7648	-1.10705	down	ko03060: Protein export	probable thylakoidal processing peptidase 2, chloroplastic [Physcomitrium patens]	PLSP1_ARATH RecName: Full=Chloroplast processing peptidase; EC=3.4.21.89; AltName: Full=Signal peptidase I-3; Flags: Precursor;
Pp3c16_3330	32.0244	31.2159	40.0741	8.1887	8.9631	9.2733	-1.97253	down	--	hypothetical protein M758_1G045700 [Ceratodon purpureus]	LOR15_ARATH RecName: Full=Protein LURP-one-related 15;
Pp3c24_20560	51.2509	48.8852	49.5369	19.5137	20.087	17.8689	-1.38581	down	--	uncharacterized protein LOC112276740 [Physcomitrium patens]	--
Pp3c8_7420	27.1509	24.8463	22.4803	9.303	8.7572	8.2293	-1.50588	down	--	probable cellulose synthase A catalytic subunit 3 [UDP-forming]	CESA3_ORYSJ RecName: Full=Probable cellulose synthase A catalytic subunit 3 [UDP-forming]; EC=2.4.1.12; AltName: Full=OsCesA3;
Pp3c15_22920	9.1035	7.8296	8.0862	21.9005	22.5017	21.953	1.40322	up	--	uncharacterized protein LOC112292345 [Physcomitrium patens]	MGS_SELML RecName: Full=Mannosylglycerate synthase {ECO:0000303|PubMed:23179444}; EC=2.4.1.269 {ECO:0000269|PubMed:23179444};
Pp3c10_8330	81.8011	74.7171	75.4341	34.8683	34.6783	33.1322	-1.17968	down	--	AT-hook motif nuclear-localized protein 23-like [Physcomitrium patens]	AHL21_ARATH RecName: Full=AT-hook motif nuclear-localized protein 21 {ECO:0000312|EMBL:FAA00292.1}; AltName: Full=Protein GIANT KILLER {ECO:0000303|PubMed:19956801};
Pp3c6_26890	37.6631	35.7199	34.8027	14.44	15.7055	16.4316	-1.22015	down	--	auxin response factor 16-like [Physcomitrium patens]	ARFR_ORYSJ RecName: Full=Auxin response factor 18; AltName: Full=OsARF10;
Pp3c7_23740	294.369	291.438	312.326	134.116	145.36	137.849	-1.11069	down	--	tetraspanin-8-like [Physcomitrium patens]	TET8_ARATH RecName: Full=Tetraspanin-8;
Pp3c3_27720	71.3152	70.4035	63.9416	29.6238	30.6275	31.3797	-1.17074	down	ko00500: Starch and sucrose metabolism; ko01100: Metabolic pathways	glucan endo-1,3-beta-glucosidase 8-like [Physcomitrium patens]	E138_ARATH RecName: Full=Glucan endo-1,3-beta-glucosidase 8; EC=3.2.1.39; AltName: Full=(1->3)-beta-glucan endohydrolase 8; Short=(1->3)-beta-glucanase 8; AltName: Full=Beta-1,3-endoglucanase 8; Short=Beta-1,3-glucanase 8; Flags: Precursor;
Pp3c13_16440	18.4924	16.8714	16.4808	4.3581	3.9876	5.1757	-1.94094	down	ko03040: Spliceosome; ko04141: Protein processing in endoplasmic reticulum; ko04144: Endocytosis	U-box domain-containing protein 1-like [Physcomitrium patens]	PUB1_MEDTR RecName: Full=U-box domain-containing protein 1 {ECO:0000303|PubMed:20971894}; EC=2.3.2.27 {ECO:0000269|PubMed:20971894}; AltName: Full=Plant U-box protein 1 {ECO:0000303|PubMed:20971894}; Short=MtPUB1 {ECO:0000303|PubMed:20971894}; AltName: Full=RING-type E3 ubiquitin transferase PUB1 {ECO:0000305};
Pp3c13_21190	44.8978	43.3238	40.5273	94.6174	87.9624	94.3655	1.1008	up	--	uncharacterized protein LOC112290457 isoform X2 [Physcomitrium patens]	CDF3_ARATH RecName: Full=Cyclic dof factor 3; AltName: Full=Dof zinc finger protein DOF3.3; Short=AtDOF3.3; AltName: Full=H-protein promoter-binding factor 2a;
Pp3c2_31020	26.5056	26.6161	25.75	10.9343	11.3994	11.3979	-1.23024	down	--	uncharacterized protein LOC112278038 isoform X1 [Physcomitrium patens]	SYT3_ARATH RecName: Full=Synaptotagmin-3; AltName: Full=NTMC2T1.3; AltName: Full=Synaptotagmin C;
Pp3c15_21000	23.1808	27.447	26.1988	85.4906	81.595	75.7263	1.6549	up	--	--	--
Pp3c26_1680	31.6773	34.016	30.9248	79.0283	83.4984	78.4631	1.31353	up	--	spherulin-1A-like [Physcomitrium patens]	GL25_ARATH RecName: Full=Probable germin-like protein subfamily 2 member 5; Flags: Precursor;
Pp3c5_19220	36.2045	33.0662	32.0059	13.5704	14.3729	14.9616	-1.243	down	ko00230: Purine metabolism; ko00232: Caffeine metabolism; ko01100: Metabolic pathways; ko01110: Biosynthesis of secondary metabolites; ko01232: Nucleotide metabolism; ko04146: Peroxisome	probable aldehyde oxidase 3 [Physcomitrium patens]	ALDO3_ORYSJ RecName: Full=Probable aldehyde oxidase 3; Short=AO-3; EC=1.2.3.1;
Pp3c16_16360	8.3462	7.6644	7.8074	19.8858	19.5288	20.1057	1.3172	up	ko04016: MAPK signaling pathway - plant	copper-transporting ATPase PAA2, chloroplastic-like [Physcomitrium patens]	HMA8_ARATH RecName: Full=Copper-transporting ATPase PAA2, chloroplastic; EC=7.2.2.9; AltName: Full=Protein HEAVY METAL ATPASE 8; Flags: Precursor;
Pp3c17_13940	87.0534	84.2131	86.8156	38.4218	41.7857	40.9182	-1.09603	down	ko00500: Starch and sucrose metabolism; ko00520: Amino sugar and nucleotide sugar metabolism; ko01100: Metabolic pathways; ko01110: Biosynthesis of secondary metabolites; ko01250: Biosynthesis of nucleotide sugars	glucose-1-phosphate adenylyltransferase large subunit 1-like [Physcomitrium patens]	GLGL1_BETVU RecName: Full=Glucose-1-phosphate adenylyltransferase large subunit, chloroplastic/amyloplastic; EC=2.7.7.27; AltName: Full=ADP-glucose pyrophosphorylase; AltName: Full=ADP-glucose synthase; AltName: Full=AGPase S; AltName: Full=Alpha-D-glucose-1-phosphate adenyl transferase; Flags: Precursor;
Pp3c7_14010	46.807	50.1216	46.3791	18.008	17.3133	16.9164	-1.46103	down	--	hypothetical protein PHYPA_010364 [Physcomitrium patens]	--
Pp3c10_15580	18.9686	17.9102	19.7081	58.6178	53.2504	54.3128	1.55032	up	ko00730: Thiamine metabolism; ko01100: Metabolic pathways	bifunctional TENA2 protein-like isoform X2 [Physcomitrium patens]	TENA2_MAIZE RecName: Full=Bifunctional TENA2 protein {ECO:0000303|PubMed:25136345}; EC=3.5.1.- {ECO:0000305|PubMed:25014715}; EC=3.5.99.2 {ECO:0000269|PubMed:25014715}; AltName: Full=Aminopyrimidine aminohydrolase {ECO:0000303|PubMed:25014715}; AltName: Full=Formylaminopyrimidine amidohydrolase {ECO:0000303|PubMed:25014715}; AltName: Full=Formylaminopyrimidine deformylase {ECO:0000303|PubMed:2501…
Pp3c22_13790	14.082	14.2674	13.2959	4.2621	3.3475	3.7078	-1.88263	down	ko00240: Pyrimidine metabolism; ko01100: Metabolic pathways; ko01232: Nucleotide metabolism	hypothetical protein PHYPA_027111 [Physcomitrium patens]	UKL1_ARATH RecName: Full=Uridine/cytidine kinase UKL1, chloroplastic {ECO:0000305}; EC=2.7.1.48 {ECO:0000269|PubMed:21828290, ECO:0000269|PubMed:31101721, ECO:0000269|PubMed:31907295}; AltName: Full=AtUK {ECO:0000305}; AltName: Full=Uridine kinase-like protein 1 {ECO:0000303|PubMed:19563437}; AltName: Full=Uridine/cytidine kinase 1 {ECO:0000303|PubMed:31101721}; Flags: Precursor;
Pp3c17_9890	21.9161	20.8842	19.7159	51.6197	49.7447	52.9115	1.2989	up	--	hypothetical protein PHYPA_021870 [Physcomitrium patens]	CBP3_ORYSJ RecName: Full=Serine carboxypeptidase 3; EC=3.4.16.5; AltName: Full=Serine carboxypeptidase III; Flags: Precursor;
Pp3c6_28490	46.6996	42.4662	41.682	16.1142	17.8533	18.1417	-1.3324	down	--	probable lysophospholipase BODYGUARD 4 isoform X1 [Physcomitrium patens]	BDG1_ARATH RecName: Full=Probable lysophospholipase BODYGUARD 1 {ECO:0000303|PubMed:16415209}; Short=AtBDG1 {ECO:0000303|PubMed:16415209}; EC=3.1.1.- {ECO:0000305}; AltName: Full=Protein 9-cis epoxycarotenoid dioxygenase defective 1 {ECO:0000303|PubMed:21610183}; AltName: Full=Protein COOL BREATH 5 {ECO:0000303|PubMed:26990896}; Flags: Precursor;
Pp3c22_12740	48.1075	49.0993	47.1307	21.0777	21.7593	22.005	-1.15933	down	--	potassium transporter 4-like isoform X1 [Physcomitrium patens]	POT4_ARATH RecName: Full=Potassium transporter 4; Short=AtKT4; Short=AtKUP3; Short=AtPOT4;
Pp3c14_13680	156.874	139.878	144.154	70.9415	68.2	72.9769	-1.05928	down	--	receptor-like protein 51 [Physcomitrium patens]	RLP51_ARATH RecName: Full=Receptor-like protein 51 {ECO:0000303|PubMed:18434605}; Short=AtRLP51 {ECO:0000303|PubMed:18434605}; AltName: Full=Protein PUTATIVE DEVELOPMENTAL ORTHOLOG 1 {ECO:0000303|PubMed:15955925}; Short=AtPDO1 {ECO:0000303|PubMed:15955925}; AltName: Full=Protein SUPPRESSOR OF NPR1-1, CONSTITUTIVE 2 {ECO:0000303|PubMed:20841424}; Flags: Precursor;
Pp3c17_14510	110.543	119.085	144.996	36.2608	36.7107	34.0783	-1.81338	down	ko04146: Peroxisome	hypothetical protein PHYPA_022083 [Physcomitrium patens]	SODF1_ARATH RecName: Full=Superoxide dismutase [Fe] 1, chloroplastic; EC=1.15.1.1 {ECO:0000305|PubMed:23057508}; AltName: Full=Protein FE SUPEROXIDE DISMUTASE 1; Short=FeSOD {ECO:0000303|PubMed:23057508}; Flags: Precursor;
Pp3c4_26000	76.9791	74.5751	80.0713	32.2415	31.1335	31.2565	-1.29588	down	--	chaperone protein dnaJ 8, chloroplastic-like [Physcomitrium patens]	DNAJ8_ARATH RecName: Full=Chaperone protein dnaJ 8, chloroplastic; Short=AtDjC8; Short=AtJ8; Flags: Precursor;
Pp3c15_3990	55.7899	58.4698	57.7133	23.2799	21.7088	23.5485	-1.33185	down	ko00750: Vitamin B6 metabolism; ko01100: Metabolic pathways	probable voltage-gated potassium channel subunit beta [Physcomitrium patens]	KCAB_ORYSJ RecName: Full=Probable voltage-gated potassium channel subunit beta; AltName: Full=K(+) channel subunit beta;
Pp3c26_3070	61.0181	68.4856	64.9357	150.793	152.729	147.461	1.20826	up	ko00940: Phenylpropanoid biosynthesis; ko01100: Metabolic pathways; ko01110: Biosynthesis of secondary metabolites	peroxidase E5-like [Physcomitrium patens]	PER14_ARATH RecName: Full=Peroxidase 14; Short=Atperox P14; EC=1.11.1.7; Flags: Precursor;
Pp3c10_12080	80.6328	73.4117	71.6933	31.524	30.8202	28.5957	-1.31558	down	--	rhodanese-like domain-containing protein 9, chloroplastic [Physcomitrium patens]	STR9_ARATH RecName: Full=Rhodanese-like domain-containing protein 9, chloroplastic; AltName: Full=Sulfurtransferase 9; Short=AtStr9; Flags: Precursor;
Pp3c20_19980	1.0039	0.9073	0.97	7.5783	6.7963	6.605	2.86034	up	ko04141: Protein processing in endoplasmic reticulum	dnaJ homolog subfamily B member 6-like [Physcomitrium patens]	DJB6_ORYSJ RecName: Full=DnaJ protein ERDJ3B {ECO:0000305}; AltName: Full=Chaperone protein dnaJ B6 {ECO:0000305}; Short=OsDjB6 {ECO:0000303|PubMed:23160806}; AltName: Full=Endoplasmic reticulum dnaJ domain-containing protein 3B {ECO:0000305}; Short=OsERdj3B {ECO:0000303|PubMed:24153418}; Flags: Precursor;
Pp3c23_230	20.7623	18.3986	19.6969	7.7031	6.7334	7.658	-1.41662	down	--	disease resistance protein TAO1-like [Physcomitrium patens]	ROQ1_NICBE RecName: Full=Disease resistance protein Roq1 {ECO:0000305}; AltName: Full=NAD(+) hydrolase RPV1; EC=3.2.2.6 {ECO:0000305|PubMed:31439792}; AltName: Full=Recognition of XopQ 1 protein {ECO:0000303|PubMed:28891100};
Pp3c4_19490	21.4344	19.4569	20.2533	6.3804	7.5751	6.5224	-1.58353	down	ko00562: Inositol phosphate metabolism; ko01100: Metabolic pathways; ko04070: Phosphatidylinositol signaling system	phosphoinositide phospholipase C 2-like [Physcomitrium patens]	PLCD6_ARATH RecName: Full=Phosphoinositide phospholipase C 6; EC=3.1.4.11; AltName: Full=Phosphoinositide phospholipase PLC6; Short=AtPLC6; Short=AtPLC8; Short=PI-PLC6;
Pp3c26_130	32.7985	32.277	32.1462	69.7395	69.6018	67.8201	1.08691	up	--	uncharacterized protein LOC112278023 [Physcomitrium patens]	--
Pp3c11_16960	20.7212	22.9828	22.472	63.0488	70.4574	62.679	1.56261	up	--	hypothetical protein PHYPA_015117 [Physcomitrium patens]	--
Pp3c18_18780	23.6288	22.4861	22.3603	6.7955	7.2656	7.8365	-1.64903	down	--	protein SRC2-like [Physcomitrium patens]	--
Pp3c24_19680	7.9501	7.529	9.1306	26.8777	28.3686	28.9873	1.77126	up	--	hypothetical protein PHYPA_029298, partial [Physcomitrium patens]	--
Pp3c17_14590	66.01	55.3708	63.746	176.716	191.62	192.649	1.59557	up	--	hypothetical protein PHYPA_022086 [Physcomitrium patens]	--
Pp3c25_4480	47.7684	41.2653	40.4686	17.9661	18.5384	18.5718	-1.23678	down	--	probable LRR receptor-like serine/threonine-protein kinase At1g34110 isoform X1 [Physcomitrium patens]	DPH5_ARATH RecName: Full=Probable diphthine methyl ester synthase; EC=2.1.1.314; AltName: Full=Diphthamide biosynthesis methyltransferase;
Pp3c10_11240	21.9783	20.2794	19.0654	7.9846	7.1648	7.3063	-1.45283	down	--	uncharacterized protein LOC112288066 [Physcomitrium patens]	IDM1_ARATH RecName: Full=Increased DNA methylation 1 {ECO:0000303|PubMed:22700931}; AltName: Full=Histone H3 acetyltransferase IDM1 {ECO:0000305}; EC=2.3.1.- {ECO:0000255|PROSITE-ProRule:PRU00532}; AltName: Full=Protein ROS4 {ECO:0000303|PubMed:22733760}; AltName: Full=Repressor of silencing 4 {ECO:0000303|PubMed:22733760};
Pp3c9_2020	34.0478	34.6494	29.6246	10.1137	9.665	10.7733	-1.69018	down	--	ethylene-responsive transcription factor 7-like [Physcomitrium patens]	ERF4_NICSY RecName: Full=Ethylene-responsive transcription factor 4; AltName: Full=Ethylene-responsive element-binding factor 3; Short=EREBP-3; AltName: Full=Ethylene-responsive element-binding factor 4 homolog; AltName: Full=NsERF3;
Pp3c21_16620	17.6483	14.7047	15.3716	5.1135	5.4655	5.2598	-1.59505	down	--	probable xyloglucan glycosyltransferase 9 [Physcomitrium patens]	CSLC5_ARATH RecName: Full=Probable xyloglucan glycosyltransferase 5 {ECO:0000303|PubMed:11027699}; EC=2.4.1.- {ECO:0000250|UniProtKB:Q9LJP4}; AltName: Full=Cellulose synthase-like protein C5 {ECO:0000303|PubMed:11027699}; Short=AtCslC5 {ECO:0000303|PubMed:11027699};
Pp3c7_15800	5.267	5.6269	5.0422	16.058	16.3502	17.6098	1.6452	up	--	adenine nucleotide transporter BT1, chloroplastic/mitochondrial-like [Physcomitrium patens]	BRT1_ARATH RecName: Full=Adenine nucleotide transporter BT1, chloroplastic/mitochondrial; AltName: Full=Protein BRITTLE 1 homolog; Short=AtBT1; AltName: Full=Protein EMBRYO DEFECTIVE 104; AltName: Full=Protein EMBRYO DEFECTIVE 42; AltName: Full=Protein SODIUM HYPERSENSITIVE 1; Flags: Precursor;
Pp3c13_20480	2.0938	2.3372	2.1747	13.5795	10.5015	13.7218	2.51264	up	ko00010: Glycolysis / Gluconeogenesis; ko00710: Carbon fixation in photosynthetic organisms; ko01100: Metabolic pathways; ko01110: Biosynthesis of secondary metabolites; ko01200: Carbon metabolism; ko01230: Biosynthesis of amino acids	uncharacterized protein LOC112290663 isoform X1 [Physcomitrium patens]	PGKH_VOLCA RecName: Full=Phosphoglycerate kinase, chloroplastic; EC=2.7.2.3; Flags: Precursor;
Pp3c24_14160	17.3188	17.6105	16.5719	39.3634	40.5073	41.2546	1.22906	up	--	probable zinc metallopeptidase EGY3, chloroplastic [Physcomitrium patens]	EGY3_ARATH RecName: Full=Probable zinc metallopeptidase EGY3, chloroplastic; EC=3.4.24.-; AltName: Full=Protein ETHYLENE-DEPENDENT GRAVITROPISM-DEFICIENT AND YELLOW-GREEN 3; Short=AtEGY3; Flags: Precursor;
Pp3c10_15120	10.6397	10.9071	8.9366	2.3324	2.008	1.9099	-2.29024	down	ko00620: Pyruvate metabolism; ko01100: Metabolic pathways	glycosyltransferase family 92 protein RCOM_0530710-like [Physcomitrium patens]	Y232_RICCO RecName: Full=Glycosyltransferase family 92 protein RCOM_0530710; EC=2.4.1.- {ECO:0000305};
Pp3c9_2950	84.5778	89.5469	80.9992	202.637	205.268	198.039	1.24305	up	--	hypothetical protein PHYPA_012196 [Physcomitrium patens]	--
Pp3c23_14010	6.6644	6.3485	6.8527	15.8787	15.5892	16.0111	1.25277	up	--	uncharacterized protein LOC112275929 [Physcomitrium patens]	Y5390_ARATH RecName: Full=Uncharacterized protein At5g03900, chloroplastic; Flags: Precursor;
Pp3c22_2400	7.207	7.6432	6.9247	19.622	20.0591	20.8585	1.47026	up	--	cation/H(+) antiporter 18-like [Physcomitrium patens]	CHX18_ARATH RecName: Full=Cation/H(+) antiporter 18; AltName: Full=Protein CATION/H+ EXCHANGER 18; Short=AtCHX18;
Pp3c14_20570	13.141	13.0235	12.1487	31.4516	31.2813	32.861	1.31449	up	--	hypothetical protein PHYPA_018779 [Physcomitrium patens]	--
Pp3c1_18940	33.2578	34.6927	35.2412	14.6475	13.4625	14.425	-1.28334	down	ko00360: Phenylalanine metabolism; ko00940: Phenylpropanoid biosynthesis; ko01100: Metabolic pathways; ko01110: Biosynthesis of secondary metabolites	phenylalanine ammonia-lyase class 1-like [Physcomitrium patens]	PALY_PINTA RecName: Full=Phenylalanine ammonia-lyase; EC=4.3.1.24 {ECO:0000250|UniProtKB:P24481};
Pp3c5_25660	7.4082	6.3647	5.8046	20.2974	20.1684	19.7966	1.6179	up	--	uncharacterized protein LOC112282465 isoform X1 [Physcomitrium patens]	--
Pp3c15_10510	51.7753	43.5531	47.3848	17.3225	17.4012	16.927	-1.46987	down	--	uncharacterized protein LOC112292407 [Physcomitrium patens]	--
Pp3c11_18120	15.178	12.6966	13.0726	4.7992	4.2866	4.7995	-1.5627	down	--	calcium-transporting ATPase, endoplasmic reticulum-type-like [Physcomitrium patens]	ECAP_SOLLC RecName: Full=Calcium-transporting ATPase, endoplasmic reticulum-type; EC=7.2.2.10;
Pp3c4_23110	1.5882	1.5009	0.8529	29.3361	27.751	31.1348	4.47985	up	--	uncharacterized protein LOC112281236 [Physcomitrium patens]	--
Pp3c17_14150	20.5592	18.0024	17.445	41.8957	42.922	44.6504	1.20527	up	ko03040: Spliceosome; ko04141: Protein processing in endoplasmic reticulum; ko04144: Endocytosis	U-box domain-containing protein 6-like [Physcomitrium patens]	PUB45_ARATH RecName: Full=U-box domain-containing protein 45; EC=2.3.2.27; AltName: Full=Plant U-box protein 45; AltName: Full=RING-type E3 ubiquitin transferase PUB45 {ECO:0000305};
Pp3c15_750	11.2655	9.8576	9.7169	1.8523	1.859	1.7406	-2.50451	down	--	hypothetical protein PHYPA_019130 [Physcomitrium patens]	--
Pp3c15_14640	7.2321	7.831	6.9071	23.7576	24.8281	23.3248	1.70545	up	--	uncharacterized protein LOC112292495 [Physcomitrium patens]	--
Pp3c17_4440	37.116	38.0411	34.0457	83.7875	82.3595	86.332	1.20442	up	ko00790: Folate biosynthesis; ko01240: Biosynthesis of cofactors	gamma-glutamyl hydrolase A-like [Physcomitrium patens]	GGH3_ARATH RecName: Full=Probable gamma-glutamyl hydrolase 3; Short=AtGGH3; EC=3.4.19.9; AltName: Full=Conjugase; AltName: Full=GH; AltName: Full=Gamma-Glu-X carboxypeptidase; Flags: Precursor;
Pp3c1_17870	29.8758	28.5638	28.9445	10.5577	10.5553	11.4622	-1.4276	down	--	GDSL esterase/lipase LIP-4-like [Physcomitrium patens]	EST_HEVBR RecName: Full=Esterase; EC=3.1.1.-; AltName: Full=Early nodule-specific protein homolog; AltName: Full=Latex allergen Hev b 13; AltName: Allergen=Hev b 13; Flags: Precursor;
Pp3c10_10490	49.5667	46.8878	48.708	97.6446	95.1724	98.4378	1.00032	up	--	rhodanese-like domain-containing protein 4, chloroplastic [Physcomitrium patens]	STR4_ARATH RecName: Full=Rhodanese-like domain-containing protein 4, chloroplastic; AltName: Full=Protein THYLAKOID RHODANESE-LIKE {ECO:0000303|PubMed:19682289}; AltName: Full=Sulfurtransferase 4 {ECO:0000303|PubMed:17408957}; Short=AtStr4 {ECO:0000303|PubMed:17408957}; Flags: Precursor;
Pp3c16_14400	8.4418	7.8293	8.5958	21.5581	21.8031	22.4727	1.4005	up	--	probable peptide/nitrate transporter At3g43790 isoform X2 [Physcomitrium patens]	ZIFL1_ARATH RecName: Full=Protein ZINC INDUCED FACILITATOR-LIKE 1; AltName: Full=Protein ZIF-LIKE 1;
Pp3c25_1530	6.8539	6.3905	6.2021	18.9922	17.9671	20.6499	1.5626	up	ko00051: Fructose and mannose metabolism; ko01100: Metabolic pathways	6-phosphofructo-2-kinase/fructose-2,6-bisphosphatase-like isoform X2 [Physcomitrium patens]	F26_ARATH RecName: Full=6-phosphofructo-2-kinase/fructose-2,6-bisphosphatase; Short=6PF-2-K/Fru-2,6-P2ase; Short=AtF2KP; Short=PFK/FBPase; Includes: RecName: Full=6-phosphofructo-2-kinase; EC=2.7.1.105; Includes: RecName: Full=Fructose-2,6-bisphosphatase; EC=3.1.3.46;
Pp3c8_5510	19.9025	18.2641	18.9917	7.5219	7.2103	7.5355	-1.3638	down	--	von Willebrand factor A domain-containing protein DDB_G0267758-like [Physcomitrium patens]	--
Pp3c25_11360	2.0839	2.0013	1.5976	15.7251	19.1509	20.6127	3.28085	up	--	uncharacterized protein LOC112277512 [Physcomitrium patens]	HIP28_ARATH RecName: Full=Heavy metal-associated isoprenylated plant protein 28 {ECO:0000303|PubMed:21072340, ECO:0000303|PubMed:23368984}; Short=AtHIP28 {ECO:0000303|PubMed:21072340, ECO:0000303|PubMed:23368984}; Flags: Precursor;
Pp3c1_16920	19.524	18.8045	17.3481	6.5865	6.0266	5.6591	-1.61163	down	--	zinc finger protein MAGPIE-like isoform X1 [Physcomitrium patens]	IDD7_ARATH RecName: Full=Protein indeterminate-domain 7 {ECO:0000303|PubMed:16784536};
Pp3c15_23950	48.3696	48.4142	47.0378	19.9749	21.361	20.6429	-1.21943	down	--	probable E3 ubiquitin-protein ligase LUL2 [Physcomitrium patens]	LOFG2_ARATH RecName: Full=Probable E3 ubiquitin-protein ligase LOG2; EC=2.3.2.27; AltName: Full=Probable RING-type E3 ubiquitin transferase LOG2 {ECO:0000305}; AltName: Full=Protein LOSS OF GDU2; AltName: Full=RING finger protein 215;
Pp3c27_7650	125.632	133.645	138.064	56.8009	55.973	53.4711	-1.26246	down	--	uncharacterized protein LOC112278273 [Physcomitrium patens]	--
Pp3c21_1430	18.5365	20.9418	20.7681	6.2776	6.5673	7.0645	-1.60305	down	--	tip elongation aberrant protein 1-like [Physcomitrium patens]	GPA3_ORYSJ RecName: Full=Protein GLUTELIN PRECURSOR ACCUMULATION 3 {ECO:0000303|PubMed:24488962};
Pp3c2_6710	16.596	15.8235	15.9892	36.9274	36.6513	39.2596	1.21659	up	--	uncharacterized protein LOC112279085 [Physcomitrium patens]	BC10_ORYSJ RecName: Full=Glycosyltransferase BC10 {ECO:0000305}; EC=2.4.-.- {ECO:0000269|PubMed:18939965}; AltName: Full=Protein BRITTLE CULM 10 {ECO:0000303|PubMed:18939965}; AltName: Full=Protein FRAGILE CULM 116 {ECO:0000303|PubMed:27708650};
Pp3c10_21310	45.757	43.986	45.1547	17.1376	19.2288	18.5229	-1.30225	down	--	aquaporin PIP1-6-like [Physcomitrium patens]	TIP11_MAIZE RecName: Full=Aquaporin TIP1-1; AltName: Full=Tonoplast intrinsic protein 1-1; AltName: Full=ZmTIP1-1; AltName: Full=ZmTIP1;1; Short=ZmTIP1;
Pp3c4_31070	14.9187	13.4466	13.2856	34.8633	36.6557	37.1793	1.37963	up	--	uncharacterized protein LOC112281711 [Physcomitrium patens]	--
Pp3c12_4540	4.3358	4.2842	3.8728	11.1142	11.5205	11.6887	1.4533	up	--	omega-6 fatty acid desaturase, chloroplastic-like [Physcomitrium patens]	FAD6C_ARATH RecName: Full=Omega-6 fatty acid desaturase, chloroplastic {ECO:0000303|PubMed:7846158}; EC=1.14.19.23 {ECO:0000269|PubMed:7846158}; Flags: Precursor;
Pp3c5_5150	55.4199	60.1864	61.639	150.292	138.334	136.496	1.25684	up	ko00710: Carbon fixation in photosynthetic organisms; ko01100: Metabolic pathways; ko01200: Carbon metabolism	sedoheptulose-1,7-bisphosphatase, chloroplastic-like [Physcomitrium patens]	S17P_ARATH RecName: Full=Sedoheptulose-1,7-bisphosphatase, chloroplastic; EC=3.1.3.37; AltName: Full=SED(1,7)P2ase; AltName: Full=Sedoheptulose bisphosphatase; Short=SBPase; Flags: Precursor;
Pp3c20_760	16.2515	15.7429	14.4483	40.016	41.996	40.2156	1.39136	up	--	hypothetical protein PHYPA_024509 [Physcomitrium patens]	--
Pp3c17_11410	5.2079	4.1623	3.9529	16.0474	16.1184	16.8797	1.8759	up	--	major facilitator superfamily domain-containing protein 12-like isoform X1 [Physcomitrium patens]	--
Pp3c13_8540	5.2905	5.0819	6.0763	16.0657	16.2764	17.1261	1.58444	up	--	uncharacterized protein LOC112290652 [Physcomitrium patens]	OTU4_ARATH RecName: Full=OVARIAN TUMOR DOMAIN-containing deubiquitinating enzyme 4 {ECO:0000303|PubMed:24659992}; Short=OTU domain-containing protein 4 {ECO:0000303|PubMed:24659992}; EC=3.4.19.12 {ECO:0000269|PubMed:24659992}; AltName: Full=Deubiquitinating enzyme OTU4 {ECO:0000303|PubMed:24659992};
Pp3c17_22030	26.7397	25.9385	25.7235	11.3707	11.0626	11.2521	-1.22307	down	--	protein CNGC15b-like [Physcomitrium patens]	CNGC9_ARATH RecName: Full=Putative cyclic nucleotide-gated ion channel 9; AltName: Full=Cyclic nucleotide- and calmodulin-regulated ion channel 9;
Pp3c20_22930	36.7247	36.2012	40.2311	11.6548	9.6145	9.5092	-1.88229	down	--	uncharacterized protein LOC112273008 [Physcomitrium patens]	--
Pp3c13_6570	111.873	123.351	121.211	51.0202	48.0099	47.2188	-1.29066	down	ko00195: Photosynthesis; ko01100: Metabolic pathways	oxygen-evolving enhancer protein 3-1, chloroplastic-like [Physcomitrium patens]	PSBQ1_MAIZE RecName: Full=Oxygen-evolving enhancer protein 3-1, chloroplastic; Short=OEE3; AltName: Full=16 kDa subunit of oxygen evolving system of photosystem II; AltName: Full=OEC 16 kDa subunit; Flags: Precursor;
Pp3c17_21228	28.9624	31.5624	33.1927	3.8182	4.8843	4.3237	-2.8552	down	--	hypothetical protein PHYPA_022418 [Physcomitrium patens]	--
Pp3c7_20852	33.5036	30.1694	33.4807	5.8758	6.515	7.241	-2.31081	down	--	hypothetical protein PHYPA_010640 [Physcomitrium patens]	--
Pp3c16_21830	76.6635	76.1291	75.7855	26.0745	32.0044	25.9223	-1.44949	down	--	uncharacterized protein LOC112293202 [Physcomitrium patens]	--
Pp3c4_5410	27.4127	27.481	25.8138	10.0304	8.7186	9.3627	-1.52527	down	--	transcription factor KUA1-like isoform X1 [Physcomitrium patens]	KUA1_ARATH RecName: Full=Transcription factor KUA1 {ECO:0000303|PubMed:24806884}; AltName: Full=Myb-related protein H {ECO:0000303|PubMed:23888064}; Short=AtMYBH {ECO:0000303|PubMed:23888064}; Short=AtMYBS3 {ECO:0000303|PubMed:25920996}; Short=MYBS3-homolog protein {ECO:0000303|PubMed:25920996}; AltName: Full=Protein KUODA1 {ECO:0000303|PubMed:24806884};
Pp3c7_22210	19.0731	16.7609	15.6454	3.624	3.8381	3.2543	-2.26959	down	--	uncharacterized protein LOC112284472 [Physcomitrium patens]	--
Pp3c2_24600	8.0955	6.2807	7.5044	0.8813	1.0883	1.2935	-2.74793	down	--	hypothetical protein PHYPA_003155 [Physcomitrium patens]	--
Pp3c16_10090	56.4149	54.4408	53.8727	25.3245	24.0321	22.4592	-1.20204	down	--	protein trichome birefringence-like 25 [Physcomitrium patens]	TBL25_ARATH RecName: Full=Protein trichome birefringence-like 25;
Pp3c19_15510	1.3593	1.5966	1.7371	9.7057	8.8444	8.48	2.52275	up	ko00760: Nicotinate and nicotinamide metabolism; ko01100: Metabolic pathways; ko01240: Biosynthesis of cofactors	quinolinate synthase, chloroplastic-like [Physcomitrium patens]	QS1_TOBAC RecName: Full=Quinolinate synthase, chloroplastic {ECO:0000250|UniProtKB:Q9FGS4}; EC=2.5.1.72 {ECO:0000250|UniProtKB:Q9FGS4}; Flags: Precursor;
Pp3c21_9830	2.4739	1.9713	2.2657	12.3361	13.3063	12.361	2.49712	up	ko01100: Metabolic pathways; ko01240: Biosynthesis of cofactors	retinol dehydrogenase 13-like isoform X1 [Physcomitrium patens]	TIC32_ARATH RecName: Full=Short-chain dehydrogenase TIC 32, chloroplastic {ECO:0000303|PubMed:15180984}; EC=1.1.1.-; AltName: Full=Translocon at the inner envelope membrane of chloroplasts 32 {ECO:0000303|PubMed:15180984}; Short=AtTIC32 {ECO:0000303|PubMed:15180984};
Pp3c4_15440	21.8053	21.9733	22.4932	6.6956	5.6673	6.9084	-1.78478	down	--	uncharacterized protein LOC112281858 [Physcomitrium patens]	--
Pp3c4_3170	74.1992	73.1876	77.9234	163.277	159.814	153.222	1.07541	up	--	mitochondrial dicarboxylate/tricarboxylate transporter DTC-like [Physcomitrium patens]	DTC_ARATH RecName: Full=Mitochondrial dicarboxylate/tricarboxylate transporter DTC; AltName: Full=Dicarboxylate/tricarboxylate carrier;
Pp3c2_1520	25.1272	20.2971	19.475	6.1076	6.0887	6.6391	-1.78718	down	ko00561: Glycerolipid metabolism; ko00564: Glycerophospholipid metabolism; ko01110: Biosynthesis of secondary metabolites	lipid phosphate phosphatase 1-like isoform X1 [Physcomitrium patens]	LPP1_ARATH RecName: Full=Lipid phosphate phosphatase 1; Short=AtLPP1; EC=3.1.3.-; AltName: Full=Phosphatidic acid phosphatase 1; Short=AtPAP1; AltName: Full=Prenyl diphosphate phosphatase;
Pp3c2_27000	10.8755	10.5898	10.264	3.4384	2.8969	2.6485	-1.82455	down	--	uncharacterized protein LOC112279043 [Physcomitrium patens]	BH140_ARATH RecName: Full=Transcription factor bHLH140; AltName: Full=Basic helix-loop-helix protein 140; Short=AtbHLH140; Short=bHLH 140; AltName: Full=Transcription factor EN 122; AltName: Full=bHLH transcription factor bHLH140;
Pp3c2_19980	46.533	46.9895	47.7906	101.42	99.9258	101.497	1.09501	up	--	universal stress protein PHOS34-like [Physcomitrium patens]	PHO34_ARATH RecName: Full=Universal stress protein PHOS34 {ECO:0000303|PubMed:12644671}; AltName: Full=Phosphorylated protein of 34 kDa {ECO:0000303|PubMed:18285339}; Short=AtPHOS34 {ECO:0000303|PubMed:18285339}; Flags: Precursor;
Pp3c4_27760	5.0128	4.2789	4.5861	13.2361	12.9908	13.9026	1.52804	up	--	protein DA1-related 1-like [Physcomitrium patens]	DAR1_ARATH RecName: Full=Protein DA1-related 1 {ECO:0000303|PubMed:18483219};
Pp3c2_31580	24.2789	25.5551	23.0167	55.2156	52.9009	56.0201	1.167	up	ko04120: Ubiquitin mediated proteolysis	zinc finger protein CONSTANS-LIKE 4-like [Physcomitrium patens]	COL4_ARATH RecName: Full=Zinc finger protein CONSTANS-LIKE 4;
Pp3c10_11000	26.2619	22.6597	24.2452	8.7312	8.0511	9.0361	-1.50568	down	ko04016: MAPK signaling pathway - plant; ko04075: Plant hormone signal transduction	serine/threonine-protein kinase STY13-like [Physcomitrium patens]	STY13_ARATH RecName: Full=Serine/threonine-protein kinase STY13 {ECO:0000305}; EC=2.7.11.1 {ECO:0000269|PubMed:16429265}; AltName: Full=AtSTYPK {ECO:0000303|PubMed:17291444}; AltName: Full=Serine/threonine/tyrosine-protein kinase 13 {ECO:0000303|PubMed:16429265};
Pp3c1_24090	37.6484	35.8323	36.7504	15.8001	15.8893	16.4238	-1.20032	down	--	probable protein phosphatase 2C 57 [Physcomitrium patens]	P2C57_ORYSJ RecName: Full=Probable protein phosphatase 2C 57; Short=OsPP2C57; EC=3.1.3.16;
Pp3c14_10090	1.3637	1.3915	1.614	21.4533	19.0506	19.2947	3.77256	up	--	hypothetical protein PHYPA_018296 [Physcomitrium patens]	--
Pp3c19_1540	29.6579	23.948	27.3952	7.4898	8.5232	7.8919	-1.76487	down	--	OTU domain-containing protein At3g57810-like [Physcomitrium patens]	OTU3_ARATH RecName: Full=OVARIAN TUMOR DOMAIN-containing deubiquitinating enzyme 3 {ECO:0000303|PubMed:24659992}; Short=OTU domain-containing protein 3 {ECO:0000303|PubMed:24659992}; EC=3.4.19.12 {ECO:0000269|PubMed:24659992}; AltName: Full=Deubiquitinating enzyme OTU3 {ECO:0000303|PubMed:24659992};
Pp3c6_22340	25.7947	25.2802	25.6261	9.9896	8.9801	9.1656	-1.4509	down	ko00230: Purine metabolism; ko00760: Nicotinate and nicotinamide metabolism; ko01100: Metabolic pathways; ko01232: Nucleotide metabolism	IMP-specific 5'-nucleotidase 1-like isoform X1 [Physcomitrium patens]	--
Pp3c23_1860	27.5877	27.6375	24.7737	10.0792	8.9596	11.0176	-1.41623	down	--	uncharacterized protein LOC112275615 [Physcomitrium patens]	--
Pp3c3_22670	0.4137	0.2814	0.4504	4.5676	4.7528	4.6428	3.60524	up	--	amino acid transporter AVT1J-like [Physcomitrium patens]	AVT1B_ARATH RecName: Full=Amino acid transporter AVT1B {ECO:0000305}; Short=AtAvt1B {ECO:0000303|PubMed:27925655};
Pp3c21_7310	11.4398	11.8289	11.9268	1.4795	2.3634	2.1152	-2.57121	down	--	extensin-like [Physcomitrium patens]	--
Pp3c26_5160	7.6175	7.3265	5.8488	1.7294	1.761	1.6557	-2.01896	down	--	uncharacterized protein LOC112277896 isoform X1 [Physcomitrium patens]	--
Pp3c3_3640	142.469	138.945	132.507	60.2669	61.3363	66.6482	-1.14103	down	--	fasciclin-like arabinogalactan protein 7 [Physcomitrium patens]	FLA12_ARATH RecName: Full=Fasciclin-like arabinogalactan protein 12; Flags: Precursor;
Pp3c8_9970	22.9466	20.3774	20.897	46.4528	45.4618	50.432	1.14439	up	--	calcium-transporting ATPase 8, plasma membrane-type-like [Physcomitrium patens]	ACA8_ARATH RecName: Full=Calcium-transporting ATPase 8, plasma membrane-type; EC=7.2.2.10; AltName: Full=Ca(2+)-ATPase isoform 8;
Pp3c11_25861	21.829	22.0666	20.8925	4.7622	4.7307	4.2049	-2.24759	down	--	hypothetical protein PHYPA_015588 [Physcomitrium patens]	--
Pp3c14_6250	13.3078	14.5325	15.5059	4.5222	4.3907	4.9389	-1.65084	down	--	uncharacterized protein LOC112291539 isoform X1 [Physcomitrium patens]	--
Pp3c19_4580	3.8503	3.425	3.0553	13.3054	11.9751	13.1077	1.88931	up	--	folate-biopterin transporter 1, chloroplastic-like isoform X4 [Physcomitrium patens]	FBT1_ARATH RecName: Full=Folate-biopterin transporter 1, chloroplastic; Flags: Precursor;
Pp3c8_17580	10.2403	9.7817	9.6491	28.4831	26.101	28.7529	1.48577	up	--	cysteine proteinase inhibitor 12-like isoform X1 [Physcomitrium patens]	CYT6_ARATH RecName: Full=Cysteine proteinase inhibitor 6; Short=AtCYS-6; AltName: Full=PIP-M; AltName: Full=PRLI-interacting factor M; Flags: Precursor;
Pp3c13_20360	6.9422	8.4252	8.2086	28.4824	28.2299	31.1815	1.89371	up	--	expansin-A10-like [Physcomitrium patens]	EXP10_ARATH RecName: Full=Expansin-A10; Short=AtEXPA10; AltName: Full=Alpha-expansin-10; Short=At-EXP10; Short=AtEx10; AltName: Full=Ath-ExpAlpha-1.1; Flags: Precursor;
Pp3c23_6510	456.825	511.591	481.192	229.772	229.754	227.689	-1.08251	down	ko00730: Thiamine metabolism; ko01100: Metabolic pathways; ko01240: Biosynthesis of cofactors	thiamine thiazole synthase 1, chloroplastic [Physcomitrium patens]	THI41_PHYPA RecName: Full=Thiamine thiazole synthase 1, chloroplastic {ECO:0000255|HAMAP-Rule:MF_03158}; EC=2.4.2.60 {ECO:0000255|HAMAP-Rule:MF_03158}; AltName: Full=Thiazole biosynthetic enzyme 1 {ECO:0000255|HAMAP-Rule:MF_03158}; Flags: Precursor;
Pp3c9_2480	10.92	9.9441	9.6577	1.4402	1.3212	1.8583	-2.72408	down	--	uncharacterized protein LOC112286446 [Physcomitrium patens]	--
Pp3c4_10140	15.9135	15.1286	15.0754	36.5354	35.7914	36.9452	1.24024	up	--	glucose-6-phosphate/phosphate translocator 2, chloroplastic-like isoform X2 [Physcomitrium patens]	GPT2_ARATH RecName: Full=Glucose-6-phosphate/phosphate translocator 2, chloroplastic {ECO:0000303|PubMed:15722468}; Short=AtGPT2 {ECO:0000303|PubMed:15722468}; Flags: Precursor;
Pp3c27_1590	29.9529	29.1425	28.8131	59.7042	59.0823	60.3939	1.0229	up	--	chaperone protein dnaJ C76, chloroplastic-like isoform X1 [Physcomitrium patens]	DJC76_ARATH RecName: Full=Chaperone protein dnaJ C76, chloroplastic {ECO:0000305}; Short=atDjC76 {ECO:0000303|PubMed:23894646}; AltName: Full=AtDjC17 {ECO:0000303|PubMed:25339971}; AltName: Full=AtJ17 {ECO:0000305}; Flags: Precursor;
Pp3c12_12300	89.8718	88.3211	102.017	30.1829	34.3994	32.8308	-1.52984	down	--	uncharacterized protein LOC112289269 [Physcomitrium patens]	--
Pp3c2_20930	32.3937	29.2245	27.1366	11.3727	10.3998	12.341	-1.38264	down	ko04075: Plant hormone signal transduction	scarecrow-like protein 13 [Physcomitrium patens]	RAM1_MEDTR RecName: Full=GRAS family protein RAM1 {ECO:0000305}; AltName: Full=Protein REQUIRED FOR ARBUSCULAR MYCORRHIZATION 1 {ECO:0000303|PubMed:23122845}; Short=MtRAM1 {ECO:0000303|PubMed:23122845};
Pp3c1_42450	83.8783	78.2133	79.2501	35.178	38.1034	36.2981	-1.14358	down	--	E3 ubiquitin-protein ligase AIP2-like [Physcomitrium patens]	AIP2_ARATH RecName: Full=E3 ubiquitin-protein ligase AIP2; EC=2.3.2.27 {ECO:0000269|PubMed:15644464}; AltName: Full=ABI3-interacting protein 2; AltName: Full=RING-type E3 ubiquitin transferase AIP2 {ECO:0000305};
Pp3c13_17510	30.268	36.6746	34.673	10.9891	9.3907	8.4345	-1.8243	down	--	hypothetical protein PHYPA_017516 [Physcomitrium patens]	--
Pp3c1_430	14.9285	15.1289	14.4192	33.2078	31.0366	35.5351	1.16091	up	--	prolyl endopeptidase-like [Physcomitrium patens]	--
Pp3c23_5660	17.9468	16.5936	16.1008	5.9524	5.7567	5.4192	-1.56822	down	--	F-box only protein 6-like [Physcomitrium patens]	FK111_ARATH RecName: Full=F-box/kelch-repeat protein At5g15710;
Pp3c22_3200	4.6576	5.1338	4.6091	16.6687	16.0576	15.2908	1.73249	up	--	uncharacterized protein LOC112275053 [Physcomitrium patens]	--
Pp3c8_2950	0.4905	0.3933	0.3888	6.6152	5.5724	7.1324	3.91912	up	--	uncharacterized protein LOC112285884 [Physcomitrium patens]	--
Pp3c1_18460	30.5289	32.8773	33.4848	76.8841	80.851	78.2537	1.2792	up	--	uncharacterized protein LOC112285918 [Physcomitrium patens]	--
Pp3c3_11840	17.1402	17.0919	16.4571	35.4141	35.8118	37.0189	1.08992	up	--	uncharacterized protein LOC112280107 isoform X2 [Physcomitrium patens]	PETS_ARATH RecName: Full=Polyprotein of EF-Ts, chloroplastic {ECO:0000303|PubMed:15548736}; Short=150 kDa pro-protein {ECO:0000305|PubMed:16980539}; AltName: Full=Protein EMBRYO DEFECTIVE 2726 {ECO:0000303|PubMed:15266054, ECO:0000303|PubMed:31334862}; Contains: RecName: Full=Plastid-specific ribosomal protein-7, chloroplastic {ECO:0000303|PubMed:15548736}; Contains: RecName: Full=Elongation fact…
Pp3c19_15880	13.9265	13.5245	14.7165	35.8705	38.6899	37.578	1.4066	up	--	uncharacterized protein LOC112295969 isoform X3 [Physcomitrium patens]	--
Pp3c12_15000	10.5296	9.3864	9.704	2.0552	2.1064	1.868	-2.30174	down	--	aldehyde oxidase GLOX-like [Physcomitrium patens]	GLOX_VITPS RecName: Full=Aldehyde oxidase GLOX {ECO:0000305}; EC=1.2.3.1 {ECO:0000305}; AltName: Full=Glyoxal oxidase {ECO:0000303|Ref.1}; Short=VpGLOX {ECO:0000303|PubMed:20512385}; Flags: Precursor;
Pp3c27_8350	36.4344	32.3572	32.4447	14.3646	12.8736	13.9096	-1.30201	down	ko04141: Protein processing in endoplasmic reticulum	E3 ubiquitin-protein ligase RNF185-like [Physcomitrium patens]	RMA1_CAPAN RecName: Full=E3 ubiquitin-protein ligase RMA1H1; EC=2.3.2.27; AltName: Full=Protein RING membrane-anchor 1 homolog 1; AltName: Full=RING-type E3 ubiquitin transferase RMA1H1 {ECO:0000305};
Pp3c24_14280	4.7979	4.2968	4.9607	16.1777	15.3261	16.4086	1.76572	up	--	putative F-box protein PP2-B12 [Physcomitrium patens]	P2A15_ARATH RecName: Full=F-box protein PP2-A15; AltName: Full=Protein PHLOEM PROTEIN 2-LIKE A15; Short=AtPP2-A15;
Pp3c24_1840	15.4728	12.5526	13.9978	4.0972	4.6757	4.2382	-1.69573	down	--	protein ENHANCED DISEASE RESISTANCE 2-like isoform X1 [Physcomitrium patens]	EDR2L_ARATH RecName: Full=Protein ENHANCED DISEASE RESISTANCE 2-like;
Pp3c10_4040	31.9292	28.844	27.3484	10.7596	9.9059	11.1166	-1.47434	down	--	HVA22-like protein i [Physcomitrium patens]	HA22I_ARATH RecName: Full=HVA22-like protein i; Short=AtHVA22i;
Pp3c10_15390	40.6962	38.9466	37.6241	84.9292	81.3281	81.0072	1.07205	up	--	PGR5-like protein 1B, chloroplastic [Physcomitrium patens]	PGL1A_ARATH RecName: Full=PGR5-like protein 1A, chloroplastic; AltName: Full=Ferredoxin-plastoquinone reductase 1; Flags: Precursor;
Pp3c17_7570	74.5299	72.5487	66.2985	147.854	142.733	147.775	1.03447	up	--	hypothetical protein PHYPA_021777 [Physcomitrium patens]	--
Pp3c16_7480	3.8735	3.7502	3.3217	12.3019	11.5358	12.6471	1.73237	up	--	uncharacterized protein LOC112293436 isoform X1 [Physcomitrium patens]	SPL8_ARATH RecName: Full=Squamosa promoter-binding-like protein 8;
Pp3c6_15520	5.0408	4.7343	5.2784	15.9356	13.9218	15.5428	1.58889	up	--	phosphatidylinositol/phosphatidylcholine transfer protein SFH12-like isoform X1 [Physcomitrium patens]	SFH5_ARATH RecName: Full=Phosphatidylinositol/phosphatidylcholine transfer protein SFH5; AltName: Full=Protein SEC FOURTEEN HOMOLOGS 5; Short=AtSFH5;
Pp3c17_3880	14.197	14.8349	14.2432	40.486	44.7689	47.4674	1.61186	up	--	hypothetical protein PHYPA_021622 [Physcomitrium patens]	--
Pp3c6_12810	15.3734	15.4167	14.5522	36.2005	35.4369	36.5995	1.25068	up	--	uncharacterized protein LOC112283162 [Physcomitrium patens]	--
Pp3c27_6910	12.1735	10.7056	10.336	3.3035	3.2183	3.6608	-1.70861	down	--	probable serine/threonine-protein kinase PIX7 [Physcomitrium patens]	Y1497_ARATH RecName: Full=Probable receptor-like protein kinase At1g49730; EC=2.7.11.1; Flags: Precursor;
Pp3c3_23790	8.981	7.9921	7.1623	1.9935	2.0726	1.8062	-2.04399	down	ko04712: Circadian rhythm - plant	phytochrome 1-like [Physcomitrium patens]	PHY1_SELMA RecName: Full=Phytochrome 1;
Pp3c18_20600	29.8355	27.8109	25.107	11.2331	10.457	10.9353	-1.34637	down	ko04144: Endocytosis	dynamin-2A-like isoform X1 [Physcomitrium patens]	DRP2A_ARATH RecName: Full=Dynamin-2A; EC=3.6.5.5; AltName: Full=Dynamin-like protein 6; AltName: Full=Dynamin-related protein 2A;
Pp3c7_400	0.7306	0.571	0.9527	6.0946	6.7808	6.6975	3.11681	up	--	uncharacterized protein LOC112284861 isoform X1 [Physcomitrium patens]	--
Pp3c15_4070	6.2914	4.4415	4.9593	0.2735	0.5298	0.4171	-3.69436	down	--	uncharacterized protein LOC112292740 [Physcomitrium patens]	--
Pp3c16_17210	17.7439	16.1111	16.062	5.1735	5.9933	5.2303	-1.6115	down	ko00906: Carotenoid biosynthesis; ko01100: Metabolic pathways; ko01110: Biosynthesis of secondary metabolites	9-cis-epoxycarotenoid dioxygenase NCED3, chloroplastic-like [Physcomitrium patens]	NCED3_ARATH RecName: Full=9-cis-epoxycarotenoid dioxygenase NCED3, chloroplastic {ECO:0000303|PubMed:11532178}; Short=AtNCED3 {ECO:0000303|PubMed:11532178}; EC=1.13.11.51 {ECO:0000269|PubMed:11532178, ECO:0000269|PubMed:15466233}; AltName: Full=Protein SALT TOLERANT 1 {ECO:0000303|PubMed:15466233}; Flags: Precursor;
Pp3c21_15140	7.8579	8.3041	9.527	30.0895	34.8862	32.6858	1.92221	up	--	uncharacterized protein LOC112273963 isoform X2 [Physcomitrium patens]	--
Pp3c7_22590	8.8261	10.3889	12.2833	38.1368	36.9974	39.5765	1.85985	up	ko04130: SNARE interactions in vesicular transport	syntaxin-52-like [Physcomitrium patens]	SYP52_ARATH RecName: Full=Syntaxin-52; Short=AtSYP52;
Pp3c17_10170	13.4546	12.109	11.6898	33.3491	34.167	33.8801	1.44017	up	--	ethylene-responsive transcription factor ABR1-like [Physcomitrium patens]	ERF4_NICSY RecName: Full=Ethylene-responsive transcription factor 4; AltName: Full=Ethylene-responsive element-binding factor 3; Short=EREBP-3; AltName: Full=Ethylene-responsive element-binding factor 4 homolog; AltName: Full=NsERF3;
Pp3c10_2340	25.7322	23.8563	22.3077	10.3912	9.6854	9.7318	-1.27388	down	--	receptor protein kinase TMK1-like [Physcomitrium patens]	TMK3_ARATH RecName: Full=Receptor-like kinase TMK3 {ECO:0000303|PubMed:23613767}; EC=2.7.11.1 {ECO:0000305}; AltName: Full=BARK1-like kinase 2 {ECO:0000303|PubMed:23921992}; AltName: Full=Leucine-rich repeat receptor-like kinases TMK3 {ECO:0000303|PubMed:23613767}; AltName: Full=Transmembrane kinase 3 {ECO:0000303|PubMed:23613767}; Flags: Precursor;
Pp3c16_23960	14.1806	12.9846	12.8292	3.5304	3.6908	3.5728	-1.89424	down	ko00220: Arginine biosynthesis; ko01100: Metabolic pathways; ko01110: Biosynthesis of secondary metabolites; ko01210: 2-Oxocarboxylic acid metabolism; ko01230: Biosynthesis of amino acids	acetylornithine aminotransferase, mitochondrial-like [Physcomitrium patens]	ARGD_ALNGL RecName: Full=Acetylornithine aminotransferase, mitochondrial; Short=ACOAT; EC=2.6.1.11; AltName: Full=Acetylornithine transaminase; Short=AOTA; Flags: Precursor;
Pp3c1_31020	60.4806	59.0182	53.5592	24.0423	23.8118	21.7168	-1.31915	down	--	calphotin-like isoform X1 [Physcomitrium patens]	LTG14_ARATH RecName: Full=Non-specific lipid transfer protein GPI-anchored 14 {ECO:0000303|PubMed:23893219}; Short=AtLTPG-14 {ECO:0000303|PubMed:23893219}; Short=Protein LTP-GPI-ANCHORED 14 {ECO:0000303|PubMed:23893219}; AltName: Full=Protein SENESCENCE ASSOCIATED GENES 27 {ECO:0000303|PubMed:16299172}; AltName: Full=Xylogen like protein 7 {ECO:0000303|PubMed:21558309}; Short=AtXYLP7 {ECO:0000303…
Pp3c21_14560	7.9654	7.4729	7.7111	22.5401	19.5201	22.5417	1.47669	up	--	protein ROOT HAIR DEFECTIVE 3-like [Physcomitrium patens]	RHD3_ORYSJ RecName: Full=Protein ROOT HAIR DEFECTIVE 3 {ECO:0000255|HAMAP-Rule:MF_03109}; EC=3.6.5.- {ECO:0000255|HAMAP-Rule:MF_03109}; AltName: Full=Protein SEY1 homolog 1 {ECO:0000255|HAMAP-Rule:MF_03109};
Pp3c3_23910	76.9081	74.2251	70.8629	35.5495	33.0895	34.3499	-1.11209	down	--	gibberellic acid methyltransferase 2-like [Physcomitrium patens]	GAMT2_ARATH RecName: Full=Gibberellic acid methyltransferase 2; AltName: Full=Gibberellin A(4) carboxyl methyltransferase; EC=2.1.1.276;
Pp3c3_7930	41.9463	40.332	38.6232	80.7396	83.1869	84.8159	1.03643	up	--	mitochondrial phosphate carrier protein 2, mitochondrial-like [Physcomitrium patens]	MPCP3_ARATH RecName: Full=Mitochondrial phosphate carrier protein 3, mitochondrial; AltName: Full=Mitochondrial phosphate transporter 3; Short=MPT3; AltName: Full=Phosphate transporter 3;1; Flags: Precursor;
Pp3c27_4780	20.6686	19.0626	19.6767	4.6799	3.9888	3.2784	-2.31876	down	--	copper transporter 5.1-like [Physcomitrium patens]	COPT5_ARATH RecName: Full=Copper transporter 5; Short=AtCOPT5;
Pp3c10_16860	18.9007	19.5668	19.2987	6.5742	5.7764	6.284	-1.63609	down	ko00860: Porphyrin metabolism; ko01100: Metabolic pathways; ko01110: Biosynthesis of secondary metabolites; ko01240: Biosynthesis of cofactors	glutamyl-tRNA reductase 2-like [Physcomitrium patens]	HEM11_CUCSA RecName: Full=Glutamyl-tRNA reductase 1, chloroplastic; Short=GluTR; EC=1.2.1.70; Flags: Precursor;
Pp3c10_16800	50.9732	56.9913	74.3839	4.4431	4.244	3.3627	-3.92661	down	--	hypothetical protein PHYPA_013986 [Physcomitrium patens]	--
Pp3c20_22420	53.7549	56.08	53.1834	24.9477	23.5596	25.5714	-1.14261	down	ko00220: Arginine biosynthesis; ko00250: Alanine, aspartate and glutamate metabolism; ko00630: Glyoxylate and dicarboxylate metabolism; ko00910: Nitrogen metabolism; ko01100: Metabolic pathways; ko01230: Biosynthesis of amino acids	glutamine synthetase, chloroplastic-like [Physcomitrium patens]	GLNA2_CHLRE RecName: Full=Glutamine synthetase, chloroplastic; EC=6.3.1.2; AltName: Full=GS2; AltName: Full=Glutamate--ammonia ligase; Flags: Precursor;
Pp3c5_26920	0.2723	0.2964	0.1631	3.0112	3.5116	3.2644	3.73199	up	--	uncharacterized protein LOC112282173 [Physcomitrium patens]	--
Pp3c12_5860	13.0353	13.6917	13.7535	36.0279	33.4016	35.136	1.3646	up	ko00380: Tryptophan metabolism; ko00940: Phenylpropanoid biosynthesis; ko01100: Metabolic pathways; ko01110: Biosynthesis of secondary metabolites	caffeic acid 3-O-methyltransferase-like isoform X1 [Physcomitrium patens]	COMT1_PRUDU RecName: Full=Caffeic acid 3-O-methyltransferase; Short=CAOMT; Short=COMT; EC=2.1.1.68; AltName: Full=S-adenosysl-L-methionine:caffeic acid 3-O-methyltransferase;
Pp3c1_27830	28.1714	26.6377	25.9042	10.7829	11.0106	11.0994	-1.29935	down	ko00531: Glycosaminoglycan degradation; ko01100: Metabolic pathways	heparan-alpha-glucosaminide N-acetyltransferase-like [Physcomitrium patens]	--
Pp3c15_761	7.75	8.6491	7.8058	1.1896	0.9433	1.1499	-2.88425	down	--	hypothetical protein PHYPA_019132 [Physcomitrium patens]	--
Pp3c7_4540	33.5763	33.2565	30.1781	6.6782	7.4555	5.9565	-2.27891	down	--	hypothetical protein PHYPA_009919 [Physcomitrium patens]	--
Pp3c22_15350	29.299	28.2875	28.6399	12.2268	10.6208	11.0228	-1.35191	down	ko00130: Ubiquinone and other terpenoid-quinone biosynthesis; ko00940: Phenylpropanoid biosynthesis; ko01100: Metabolic pathways; ko01110: Biosynthesis of secondary metabolites	4-coumarate--CoA ligase-like [Physcomitrium patens]	4CL_PINTA RecName: Full=4-coumarate--CoA ligase; Short=4CL; EC=6.2.1.12; AltName: Full=4-coumaroyl-CoA synthase;
Pp3c15_13950	36.2971	36.0429	32.1613	12.4895	12.1453	12.1402	-1.51113	down	ko00940: Phenylpropanoid biosynthesis; ko01100: Metabolic pathways; ko01110: Biosynthesis of secondary metabolites	peroxidase 21-like isoform X1 [Physcomitrium patens]	PER21_ARATH RecName: Full=Peroxidase 21; Short=Atperox P21; EC=1.11.1.7; AltName: Full=ATP2a/ATP2b; AltName: Full=PRXR5; Flags: Precursor;
Pp3c6_5030	0.1957	0.2092	0.197	3.3169	2.8556	3.363	3.98204	up	ko04120: Ubiquitin mediated proteolysis; ko04712: Circadian rhythm - plant	E3 ubiquitin-protein ligase COP1-like isoform X1 [Physcomitrium patens]	COP1_PEA RecName: Full=E3 ubiquitin-protein ligase COP1; EC=2.3.2.27 {ECO:0000250|UniProtKB:P43254}; AltName: Full=Constitutive photomorphogenesis protein 1; AltName: Full=RING-type E3 ubiquitin transferase COP1 {ECO:0000305};
Pp3c15_11580	9.1639	8.4933	8.2377	21.4958	19.8003	22.3144	1.29253	up	--	uncharacterized protein LOC112292586 [Physcomitrium patens]	--
Pp3c3_16620	1.2497	1.1157	1.2381	12.4851	14.9065	14.7407	3.543	up	--	early light-induced protein, chloroplastic-like [Physcomitrium patens]	ELI_PEA RecName: Full=Early light-induced protein, chloroplastic; Short=ELIP; Flags: Precursor;
Pp3c2_18450	10.3538	9.4782	10.2381	29.4449	28.9923	32.2877	1.58923	up	--	uncharacterized protein LOC112292924 [Physcomitrium patens]	--
Pp3c20_6780	35.2886	32.9994	34.3618	13.7982	13.9876	13.9929	-1.30123	down	--	phytolongin Phyl2.1-like isoform X2 [Physcomitrium patens]	PHL21_ARATH RecName: Full=Phytolongin Phyl2.1 {ECO:0000303|PubMed:19889231};
Pp3c5_19200	25.0367	22.1744	23.2412	48.4587	46.6666	49.2888	1.03169	up	--	LRR receptor-like serine/threonine-protein kinase GSO1 isoform X2 [Physcomitrium patens]	MDIS2_ARATH RecName: Full=Protein MALE DISCOVERER 2; Short=AtMDIS2; AltName: Full=Probable LRR receptor-like serine/threonine-protein kinase MRH1 {ECO:0000303|PubMed:16367956}; EC=2.7.11.1 {ECO:0000305}; AltName: Full=Protein MORPHOGENESIS OF ROOT HAIR 1 {ECO:0000303|PubMed:16367956}; Flags: Precursor;
Pp3c5_3169	145.478	155.114	166.033	62.5552	66.9742	61.2763	-1.2959	down	--	hypothetical protein PHYPA_007176 [Physcomitrium patens]	--
Pp3c14_19400	29.7657	28.5204	33.0584	78.1158	81.9509	76.5935	1.36906	up	--	hypothetical protein PHYPA_018722 [Physcomitrium patens]	--
Pp3c8_23280	53.1157	43.0216	44.287	16.6076	18.4449	16.6419	-1.44499	down	--	E3 ubiquitin-protein ligase RGLG4-like [Physcomitrium patens]	RGLG2_ARATH RecName: Full=E3 ubiquitin-protein ligase RGLG2 {ECO:0000305}; EC=2.3.2.27 {ECO:0000305}; AltName: Full=RING domain ligase 2 {ECO:0000303|PubMed:17586653};
Pp3c25_12120	7.9261	7.4517	7.4614	21.9844	20.401	21.8971	1.48882	up	ko04075: Plant hormone signal transduction	auxin-responsive protein SAUR63-like [Physcomitrium patens]	AX6B_SOYBN RecName: Full=Auxin-induced protein 6B;
Pp3c22_8950	46.0559	39.5403	38.3961	17.1427	16.5691	17.3551	-1.28288	down	--	MLO-like protein 14 [Physcomitrium patens]	MLO14_ARATH RecName: Full=MLO-like protein 14; Short=AtMlo14;
Pp3c6_18190	39.9852	38.976	37.8882	16.214	17.2678	14.6937	-1.28321	down	--	PTI1-like tyrosine-protein kinase At3g15890 isoform X2 [Physcomitrium patens]	Y3589_ARATH RecName: Full=PTI1-like tyrosine-protein kinase At3g15890; EC=2.7.10.2;
Pp3c7_22740	60.0647	58.5794	57.6873	29.0453	29.3539	28.2457	-1.02965	down	ko00400: Phenylalanine, tyrosine and tryptophan biosynthesis; ko01100: Metabolic pathways; ko01110: Biosynthesis of secondary metabolites; ko01230: Biosynthesis of amino acids	phospho-2-dehydro-3-deoxyheptonate aldolase 2, chloroplastic-like [Physcomitrium patens]	AROG_SOLTU RecName: Full=Phospho-2-dehydro-3-deoxyheptonate aldolase 2, chloroplastic; EC=2.5.1.54; AltName: Full=3-deoxy-D-arabino-heptulosonate 7-phosphate synthase 2; AltName: Full=DAHP synthase 2; AltName: Full=Phospho-2-keto-3-deoxyheptonate aldolase 2; Flags: Precursor;
Pp3c7_2070	36.3805	33.9755	32.8866	13.3411	14.6286	13.3535	-1.3258	down	--	OTU domain-containing protein 5-B-like isoform X2 [Physcomitrium patens]	OTU12_ARATH RecName: Full=OVARIAN TUMOR DOMAIN-containing deubiquitinating enzyme 12 {ECO:0000303|PubMed:24659992}; Short=OTU domain-containing protein 12 {ECO:0000303|PubMed:24659992}; EC=3.4.19.12 {ECO:0000250|UniProtKB:Q96G74}; AltName: Full=Deubiquitinating enzyme OTU12 {ECO:0000303|PubMed:24659992};
Pp3c14_2830	35.1148	31.5341	36.9957	9.6489	10.1562	8.161	-1.8956	down	--	germin-like protein 1-1 [Physcomitrium patens]	GL23_ORYSJ RecName: Full=Putative germin-like protein 2-3; Flags: Precursor;
Pp3c16_11320	46.1593	43.8766	42.8549	20.9894	20.6454	21.7048	-1.07316	down	ko00520: Amino sugar and nucleotide sugar metabolism; ko01100: Metabolic pathways	alpha-L-arabinofuranosidase 1-like [Physcomitrium patens]	ASD1_ARATH RecName: Full=Alpha-L-arabinofuranosidase 1; Short=AtASD1; EC=3.2.1.55; AltName: Full=Beta-D-xylosidase; EC=3.2.1.-; Flags: Precursor;
Pp3c17_19060	5.6724	5.3579	5.7398	0.3993	0.4298	0.3393	-3.85148	down	--	bifunctional nuclease 2-like [Physcomitrium patens]	BBD2_ARATH RecName: Full=Bifunctional nuclease 2; Short=AtBBD2; EC=3.1.-.-;
Pp3c13_16620	56.8397	59.5321	56.8023	24.9871	26.544	25.8284	-1.16782	down	ko00350: Tyrosine metabolism; ko01100: Metabolic pathways	fumarylacetoacetase-like [Physcomitrium patens]	FAH_ARATH RecName: Full=Fumarylacetoacetase {ECO:0000305}; EC=3.7.1.2 {ECO:0000269|PubMed:22980205}; AltName: Full=Fumarylacetoacetate hydrolase {ECO:0000303|PubMed:22980205}; Short=AtFAH {ECO:0000303|PubMed:22980205}; AltName: Full=Protein SHORT-DAY SENSITIVE CELL DEATH 1 {ECO:0000303|PubMed:23743712};
Pp3c14_18120	22.0447	20.7422	22.7772	49.2949	49.7605	51.6288	1.1963	up	--	uncharacterized protein LOC112291717 [Physcomitrium patens]	--
Pp3c18_22470	32.2456	27.166	28.5089	67.8163	65.9996	68.4836	1.19869	up	ko04144: Endocytosis	protein EARLY-RESPONSIVE TO DEHYDRATION 7, chloroplastic-like isoform X1 [Physcomitrium patens]	ERD7_ARATH RecName: Full=Protein EARLY-RESPONSIVE TO DEHYDRATION 7, chloroplastic {ECO:0000303|PubMed:8075396}; Flags: Precursor;
Pp3c19_10140	37.5748	36.0594	33.8208	15.1034	15.1446	15.4061	-1.23916	down	--	hypothetical protein PHYPA_023956 [Physcomitrium patens]	--
Pp3c23_1810	11.8093	11.6237	12.6589	3.2447	3.0503	3.3208	-1.91192	down	--	uncharacterized protein LOC112275543 [Physcomitrium patens]	--
Pp3c3_33210	24.3065	22.5378	21.1838	9.4721	9.4947	8.5594	-1.3095	down	--	proline-rich receptor-like protein kinase PERK10 isoform X2 [Physcomitrium patens]	Y1497_ARATH RecName: Full=Probable receptor-like protein kinase At1g49730; EC=2.7.11.1; Flags: Precursor;
Pp3c11_17270	7.1376	5.568	6.3934	19.869	23.0252	22.0834	1.76254	up	--	F-box only protein 6-like [Physcomitrium patens]	FK111_ARATH RecName: Full=F-box/kelch-repeat protein At5g15710;
Pp3c1_41090	13.6025	12.0204	12.5388	4.4868	4.6325	4.7395	-1.46523	down	--	uncharacterized protein LOC112285276 [Physcomitrium patens]	CNMT_PAPSO RecName: Full=(S)-coclaurine N-methyltransferase {ECO:0000303|PubMed:12946416}; Short=PsCNMT {ECO:0000303|PubMed:12946416}; EC=2.1.1.140 {ECO:0000269|PubMed:22725256};
Pp3c12_7920	15.3774	15.6748	14.4068	34.23	35.0849	36.6304	1.21589	up	--	protein NUCLEAR FUSION DEFECTIVE 4-like [Physcomitrium patens]	NFD4_ARATH RecName: Full=Protein NUCLEAR FUSION DEFECTIVE 4 {ECO:0000303|PubMed:16698901};
Pp3c22_16380	174.575	179.185	169.031	84.7834	87.5059	79.0229	-1.0615	down	--	transcription initiation factor TFIID subunit 3-like [Physcomitrium patens]	--
Pp3c20_11000	1.6123	1.4973	1.3059	6.138	6.0665	6.188	2.05331	up	--	protein NUCLEAR FUSION DEFECTIVE 4-like [Physcomitrium patens]	NFD4_ARATH RecName: Full=Protein NUCLEAR FUSION DEFECTIVE 4 {ECO:0000303|PubMed:16698901};
Pp3c23_13220	9.3919	7.8574	7.4407	1.9761	1.9195	2.0452	-2.05798	down	--	uncharacterized protein LOC112275993 [Physcomitrium patens]	--
Pp3c25_90	10.7334	10.3722	10.3716	24.5559	23.6173	25.7097	1.22664	up	--	magnesium transporter MRS2-11, chloroplastic-like [Physcomitrium patens]	MRS2B_ARATH RecName: Full=Magnesium transporter MRS2-11, chloroplastic; AltName: Full=Magnesium Transporter 10; Short=AtMGT10; Flags: Precursor;
Pp3c19_8770	14.9797	14.8375	14.6187	4.6347	4.4846	4.06	-1.7586	down	--	protein EXORDIUM-like [Physcomitrium patens]	PHI1_TOBAC RecName: Full=Protein PHOSPHATE-INDUCED 1 {ECO:0000303|PubMed:10189698}; Flags: Precursor;
Pp3c1_34890	15.1853	14.767	13.9924	35.6226	35.5596	37.9202	1.30743	up	--	hypothetical protein PHYPA_001615 [Physcomitrium patens]	--
Pp3c27_7000	8.3862	7.466	7.7507	17.9717	18.6466	19.7103	1.25083	up	ko00310: Lysine degradation; ko01100: Metabolic pathways; ko01110: Biosynthesis of secondary metabolites	alpha-aminoadipic semialdehyde synthase-like isoform X1 [Physcomitrium patens]	AASS_ARATH RecName: Full=Alpha-aminoadipic semialdehyde synthase; AltName: Full=cAt-LKR/SDH; Short=LKR/SDH; Includes: RecName: Full=Lysine ketoglutarate reductase; Short=LKR; EC=1.5.1.8; Includes: RecName: Full=Saccharopine dehydrogenase; EC=1.5.1.9; AltName: Full=cAt-SDH; Short=SDH;
Pp3c4_16490	7.0214	6.6943	6.6812	21.2149	18.1285	20.8353	1.55697	up	--	uncharacterized protein LOC112281387 isoform X1 [Physcomitrium patens]	--
Pp3c27_7700	22.2035	19.6126	19.9303	42.3256	41.7279	45.3929	1.06413	up	--	calcium-activated potassium channel slowpoke-like isoform X1 [Physcomitrium patens]	--
Pp3c18_15890	8.3184	8.264	6.7421	1.7677	1.5428	1.3283	-2.33474	down	ko00511: Other glycan degradation; ko00513: Various types of N-glycan biosynthesis; ko00520: Amino sugar and nucleotide sugar metabolism; ko00531: Glycosaminoglycan degradation; ko00600: Sphingolipid metabolism; ko00603: Glycosphingolipid biosynthesis - globo and isoglobo series; ko00604: Glycosphingolipid biosynthesis - ganglio series; ko01100: Metabolic pathways	beta-hexosaminidase 2-like [Physcomitrium patens]	HEXO2_ARATH RecName: Full=Beta-hexosaminidase 2; EC=3.2.1.52; AltName: Full=Beta-GlcNAcase 2; AltName: Full=Beta-N-acetylhexosaminidase 2; AltName: Full=Beta-hexosaminidase 3; Short=AtHEX3; AltName: Full=N-acetyl-beta-glucosaminidase 2; Flags: Precursor;
Pp3c2_19660	48.015	43.2204	45.38	20.8836	20.1319	21.1838	-1.13887	down	--	vacuolar cation/proton exchanger 3-like [Physcomitrium patens]	CAX3_ORYSJ RecName: Full=Vacuolar cation/proton exchanger 3; AltName: Full=Ca(2+)/H(+) exchanger 3; AltName: Full=OsCAX3;
Pp3c19_8330	25.8981	26.9324	24.7181	9.073	8.473	9.4433	-1.52676	down	ko00040: Pentose and glucuronate interconversions; ko01100: Metabolic pathways	probable pectinesterase 53 [Physcomitrium patens]	PME53_ARATH RecName: Full=Probable pectinesterase 53; Short=PE 53; EC=3.1.1.11; AltName: Full=Pectin methylesterase 53; Short=AtPME53; Flags: Precursor;
Pp3c2_9250	17.5538	16.4057	15.879	6.153	5.7902	6.5968	-1.42994	down	--	uncharacterized protein LOC112293537 [Physcomitrium patens]	--
Pp3c23_20240	4.4692	3.7182	3.7782	12.4836	12.1996	11.9832	1.6115	up	ko00561: Glycerolipid metabolism; ko01100: Metabolic pathways	digalactosyldiacylglycerol synthase 2, chloroplastic-like [Physcomitrium patens]	DGDG1_LOTJA RecName: Full=Digalactosyldiacylglycerol synthase 1, chloroplastic; EC=2.4.1.241; Flags: Precursor;
Pp3c4_7540	56.3109	56.6923	53.0009	25.8138	26.2366	26.4802	-1.08455	down	--	aldehyde oxidase GLOX-like [Physcomitrium patens]	GLOX_VITPS RecName: Full=Aldehyde oxidase GLOX {ECO:0000305}; EC=1.2.3.1 {ECO:0000305}; AltName: Full=Glyoxal oxidase {ECO:0000303|Ref.1}; Short=VpGLOX {ECO:0000303|PubMed:20512385}; Flags: Precursor;
Pp3c20_11960	12.3826	11.5692	11.4645	3.1294	3.1771	3.2145	-1.89953	down	--	purple acid phosphatase 15-like [Physcomitrium patens]	PPA15_ARATH RecName: Full=Purple acid phosphatase 15; EC=3.1.3.-; EC=3.1.3.2; AltName: Full=Phytase; Flags: Precursor;
Pp3c13_11600	15.5719	16.6771	15.576	2.9039	3.2794	3.104	-2.37085	down	--	protein DMP5-like [Physcomitrium patens]	DMP5_ARATH RecName: Full=Protein DMP5 {ECO:0000303|PubMed:20712629}; Short=AtDMP5 {ECO:0000303|PubMed:20712629};
Pp3c19_17230	17.1164	17.2465	15.7883	40.3271	36.0024	40.4535	1.21496	up	--	ABC transporter F family member 5-like [Physcomitrium patens]	AB5F_ARATH RecName: Full=ABC transporter F family member 5; Short=ABC transporter ABCF.5; Short=AtABCF5; AltName: Full=GCN20-type ATP-binding cassette protein GCN5;
Pp3c25_7460	5.0929	5.0526	4.6498	0.5262	0.5496	0.5025	-3.23482	down	--	uncharacterized protein LOC112277372 [Physcomitrium patens]	PLIP2_ARATH RecName: Full=Phospholipase A1 PLIP2, chloroplastic {ECO:0000305}; EC=3.1.1.32 {ECO:0000269|PubMed:29666162}; AltName: Full=Galactolipase PLIP2 {ECO:0000305}; EC=3.1.1.26 {ECO:0000269|PubMed:29666162}; AltName: Full=Protein PLASTID LIPASE 2 {ECO:0000303|PubMed:29666162}; Flags: Precursor;
Pp3c4_25980	12.9406	13.1376	13.1946	28.921	29.4725	30.581	1.17518	up	--	serine/threonine-protein kinase STN7, chloroplastic-like [Physcomitrium patens]	STT7_ARATH RecName: Full=Serine/threonine-protein kinase STN7, chloroplastic; EC=2.7.11.1; AltName: Full=Protein STATE TRANSITION 7; AltName: Full=Stt7 homolog; Flags: Precursor;
Pp3c14_16340	6.7853	5.6236	5.879	17.4691	16.4371	17.7739	1.49505	up	--	uncharacterized protein LOC112291899 [Physcomitrium patens]	--
Pp3c1_42760	60.232	59.7766	55.6363	26.8302	28.1707	29.5319	-1.05963	down	--	methylesterase 17-like isoform X1 [Physcomitrium patens]	MES17_ARATH RecName: Full=Methylesterase 17 {ECO:0000303|PubMed:18467465}; Short=AtMES17 {ECO:0000303|PubMed:18467465}; EC=3.1.1.- {ECO:0000269|PubMed:18467465}; AltName: Full=Methyl indole-3-acetic acid esterase {ECO:0000303|PubMed:18467465};
Pp3c3_6540	31.3496	27.8414	28.6385	11.2845	11.5429	13.1639	-1.29061	down	--	MLO-like protein 11 [Physcomitrium patens]	MLO14_ARATH RecName: Full=MLO-like protein 14; Short=AtMlo14;
Pp3c21_17920	15.0074	13.1979	14.5973	4.5579	4.8028	4.827	-1.59722	down	--	uncharacterized protein LOC112274300 isoform X1 [Physcomitrium patens]	--
Pp3c20_17190	8.1772	8.5703	7.9523	22.8037	20.5787	23.1924	1.42592	up	ko04120: Ubiquitin mediated proteolysis	ultraviolet-B receptor UVR8-like isoform X2 [Physcomitrium patens]	UVR8_ARATH RecName: Full=Ultraviolet-B receptor UVR8 {ECO:0000303|PubMed:12226503}; AltName: Full=Protein UV-B RESISTANCE 8 {ECO:0000303|PubMed:12226503}; AltName: Full=RCC1 domain-containing protein UVR8 {ECO:0000303|PubMed:12226503};
Pp3c19_13350	53.2256	48.5504	54.4592	21.4958	22.3893	24.3967	-1.19841	down	--	probable xyloglucan 6-xylosyltransferase 3 [Physcomitrium patens]	XXT3_ARATH RecName: Full=Probable xyloglucan 6-xylosyltransferase 3 {ECO:0000305}; EC=2.4.2.39 {ECO:0000305}; AltName: Full=Putative glycosyltransferase 3; Short=AtGT3; EC=2.4.-.-;
Pp3c4_16470	13.2096	12.2171	12.6528	26.5191	26.9462	26.9786	1.07477	up	--	uncharacterized protein LOC112281385 [Physcomitrium patens]	--
Pp3c7_18020	9.6775	8.757	9.4454	2.4109	2.328	2.3721	-1.9749	down	ko00562: Inositol phosphate metabolism; ko01100: Metabolic pathways; ko01110: Biosynthesis of secondary metabolites	inositol 3-kinase-like isoform X2 [Physcomitrium patens]	MIK_ARATH RecName: Full=Inositol 3-kinase {ECO:0000305}; EC=2.7.1.64 {ECO:0000250|UniProtKB:Q5GA22}; AltName: Full=Myo-inositol kinase {ECO:0000305}; Short=AtMIK {ECO:0000303|PubMed:21698461};
Pp3c9_9570	31.1627	29.3817	29.6775	13.5417	12.9141	13.1512	-1.19176	down	ko00740: Riboflavin metabolism; ko01100: Metabolic pathways; ko01110: Biosynthesis of secondary metabolites; ko01240: Biosynthesis of cofactors	riboflavin biosynthesis protein PYRR, chloroplastic-like [Physcomitrium patens]	RIBRX_MAIZE RecName: Full=Riboflavin biosynthesis protein PYRR, chloroplastic; Includes: RecName: Full=Inactive diaminohydroxyphosphoribosylaminopyrimidine deaminase; Short=DRAP deaminase; AltName: Full=Riboflavin-specific deaminase; Includes: RecName: Full=5-amino-6-(5-phosphoribosylamino)uracil reductase; EC=1.1.1.193; AltName: Full=HTP reductase; Includes: RecName: Full=Riboflavin biosynthesis…
Pp3c19_1620	15.423	13.8514	15.1756	4.8446	4.9114	4.8529	-1.60956	down	--	protein WHAT'S THIS FACTOR 1-like isoform X1 [Physcomitrium patens]	WTF1_ARATH RecName: Full=Protein WHAT'S THIS FACTOR 1 homolog, chloroplastic {ECO:0000305}; Flags: Precursor;
Pp3c5_3280	25.2938	21.2063	23.1283	6.7135	8.4045	7.6453	-1.61769	down	--	uncharacterized protein LOC112282321 [Physcomitrium patens]	--
Pp3c8_1940	79.8686	84.5054	76.7548	175.146	164.855	165.935	1.06429	up	ko00190: Oxidative phosphorylation; ko01100: Metabolic pathways	hypothetical protein PHYPA_011030 [Physcomitrium patens]	UCRIA_TOBAC RecName: Full=Cytochrome b6-f complex iron-sulfur subunit 1, chloroplastic; EC=7.1.1.6; AltName: Full=Plastohydroquinone:plastocyanin oxidoreductase iron-sulfur protein 1; AltName: Full=Rieske iron-sulfur protein 1; Short=ISP 1; Short=RISP 1; Flags: Precursor;
Pp3c22_540	441.634	493.824	493.871	1101.07	1108.95	1001.24	1.16221	up	ko00630: Glyoxylate and dicarboxylate metabolism; ko00710: Carbon fixation in photosynthetic organisms; ko01100: Metabolic pathways; ko01110: Biosynthesis of secondary metabolites; ko01200: Carbon metabolism	ribulose bisphosphate carboxylase small chain clone 512-like [Physcomitrium patens]	RBS_LACSA RecName: Full=Ribulose bisphosphate carboxylase small subunit, chloroplastic {ECO:0000255|HAMAP-Rule:MF_00860}; Short=RuBisCO small subunit {ECO:0000255|HAMAP-Rule:MF_00860}; Flags: Precursor;
Pp3c15_22000	37.5766	35.8718	35.6119	17.7892	15.599	16.5747	-1.13004	down	--	uncharacterized protein LOC112292228 [Physcomitrium patens]	O3L2_ARATH RecName: Full=Protein OXIDATIVE STRESS 3 LIKE 2 {ECO:0000303|PubMed:18980652}; Short=AtO3L2 {ECO:0000303|PubMed:18980652};
Pp3c11_4850	22.1348	20.2968	22.0216	45.8106	47.7989	45.1221	1.10181	up	--	chalcone 4'-O-glucosyltransferase-like [Physcomitrium patens]	U72B1_ARATH RecName: Full=UDP-glycosyltransferase 72B1; EC=2.4.1.-; AltName: Full=Arbutin synthase; AltName: Full=Probable hydroquinone glucosyltransferase; EC=2.4.1.218;
Pp3c15_10770	30.9243	29.4147	27.1176	12.511	12.8624	13.1213	-1.18807	down	ko04141: Protein processing in endoplasmic reticulum	cell division control protein 48 homolog A-like [Physcomitrium patens]	CD48D_ARATH RecName: Full=Cell division control protein 48 homolog D; Short=AtCDC48d; AltName: Full=Transitional endoplasmic reticulum ATPase D;
Pp3c16_9330	5.8821	5.8101	5.4427	15.2894	13.9512	15.1134	1.36779	up	--	uncharacterized protein LOC112293287 isoform X1 [Physcomitrium patens]	--
Pp3c4_30040	22.9589	21.8454	21.3931	6.7407	7.9245	8.738	-1.50456	down	--	probable E3 ubiquitin-protein ligase BAH1-like [Physcomitrium patens]	BAH1L_ARATH RecName: Full=Probable E3 ubiquitin-protein ligase BAH1-like; EC=2.3.2.27 {ECO:0000305}; AltName: Full=RING finger protein 178; AltName: Full=RING-type E3 ubiquitin transferase BAH1-like {ECO:0000305};
Pp3c17_14500	72.7749	85.9666	79.5069	31.3958	33.178	32.5145	-1.3013	down	--	copper chaperone for superoxide dismutase, chloroplastic/cytosolic-like isoform X1 [Physcomitrium patens]	CCS_ARATH RecName: Full=Copper chaperone for superoxide dismutase, chloroplastic/cytosolic; Short=AtCCS; AltName: Full=Superoxide dismutase copper chaperone; Flags: Precursor;
Pp3c1_10460	165.2	168.502	165.813	77.593	84.5905	84.3986	-1.02352	down	--	uncharacterized protein LOC112278964 [Physcomitrium patens]	PR2_PETCR RecName: Full=Pathogenesis-related protein 2;
Pp3c5_19550	13.005	12.1242	13.4039	3.3081	3.789	3.7116	-1.83911	down	--	ethylene-responsive transcription factor-like protein At4g13040 [Physcomitrium patens]	ERFL1_ARATH RecName: Full=Ethylene-responsive transcription factor-like protein At4g13040;
Pp3c7_2490	22.473	22.914	22.5986	8.6254	8.9917	8.1067	-1.40764	down	ko00030: Pentose phosphate pathway; ko00480: Glutathione metabolism; ko01100: Metabolic pathways; ko01110: Biosynthesis of secondary metabolites; ko01200: Carbon metabolism	glucose-6-phosphate 1-dehydrogenase, chloroplastic-like isoform X2 [Physcomitrium patens]	G6PDC_SPIOL RecName: Full=Glucose-6-phosphate 1-dehydrogenase, chloroplastic; Short=G6PD; EC=1.1.1.49 {ECO:0000250|UniProtKB:Q43727}; Flags: Precursor;
Pp3c22_10850	160.655	176.747	173.345	81.4013	78.8155	78.6722	-1.10179	down	ko00195: Photosynthesis; ko01100: Metabolic pathways	photosystem I reaction center subunit III-like [Physcomitrium patens]	PSAF_FLATR RecName: Full=Photosystem I reaction center subunit III, chloroplastic; AltName: Full=Light-harvesting complex I 17 kDa protein; AltName: Full=PSI-F; Flags: Precursor;
Pp3c10_15570	1.1166	1.0399	1.0359	4.1429	4.2309	5.1548	2.07901	up	ko04144: Endocytosis	C2 and GRAM domain-containing protein At1g03370-like isoform X1 [Physcomitrium patens]	C2GR1_ARATH RecName: Full=C2 and GRAM domain-containing protein At1g03370;
Pp3c14_20830	11.0482	10.6337	8.5852	28.6727	29.7449	30.8384	1.55541	up	ko00630: Glyoxylate and dicarboxylate metabolism; ko01100: Metabolic pathways; ko01110: Biosynthesis of secondary metabolites; ko01200: Carbon metabolism	phosphoglycolate phosphatase 1B, chloroplastic-like [Physcomitrium patens]	PGP1A_ARATH RecName: Full=Phosphoglycolate phosphatase 1A, chloroplastic; EC=3.1.3.18; Flags: Precursor;
Pp3c26_2450	103.586	103.549	99.0902	46.5605	50.7723	45.719	-1.10298	down	--	heavy metal-associated isoprenylated plant protein 23-like [Physcomitrium patens]	--
Pp3c16_11330	61.9743	64.4519	62.4923	31.0007	31.12	31.9326	-1.0112	down	ko00010: Glycolysis / Gluconeogenesis; ko00051: Fructose and mannose metabolism; ko00562: Inositol phosphate metabolism; ko00710: Carbon fixation in photosynthetic organisms; ko01100: Metabolic pathways; ko01110: Biosynthesis of secondary metabolites; ko01200: Carbon metabolism; ko01230: Biosynthesis of amino acids	triosephosphate isomerase, chloroplastic-like [Physcomitrium patens]	TPIC_FRAAN RecName: Full=Triosephosphate isomerase, chloroplastic; Short=TIM; Short=Triose-phosphate isomerase; EC=5.3.1.1; Flags: Precursor;
Pp3c22_15040	872.48	867.258	1024.55	415.766	416.27	404.139	-1.16636	down	--	non-symbiotic hemoglobin 0 [Physcomitrium patens]	HBL0_PHYPA RecName: Full=Non-symbiotic hemoglobin 0; AltName: Full=Non-vascular plant hemoglobin Glb0;
Pp3c21_10620	46.9145	35.9373	34.1295	109.668	107.448	118.6	1.51839	up	--	uncharacterized protein LOC112274398 [Physcomitrium patens]	--
Pp3c7_1390	66.3862	70.7946	69.9627	33.1048	33.4552	35.0225	-1.03333	down	--	probable methyltransferase PMT21 [Physcomitrium patens]	PMTL_ARATH RecName: Full=Probable methyltransferase PMT21; EC=2.1.1.-; AltName: Full=Protein EARLY-RESPONSIVE TO DEHYDRATION 3;
Pp3c16_23390	30.0279	33.2586	32.3213	8.5738	8.1158	9.849	-1.85293	down	--	calmodulin-like protein 3 [Physcomitrium patens]	CML25_ARATH RecName: Full=Probable calcium-binding protein CML25; AltName: Full=Calmodulin-like protein 25;
Pp3c9_10980	13.5084	11.4015	12.5525	3.6659	3.9272	3.4593	-1.76591	down	--	heptahelical transmembrane protein 4-like isoform X1 [Physcomitrium patens]	HHP4_ARATH RecName: Full=Heptahelical transmembrane protein 4; AltName: Full=PAQR family protein HHP4;
Pp3c9_21990	10.1431	8.4354	8.2166	24.8633	22.8603	27.1194	1.47836	up	--	uncharacterized protein LOC112286876 [Physcomitrium patens]	--
Pp3c3_5170	0.7549	0.7702	0.9818	19.6842	17.1127	17.5061	4.4365	up	--	hypothetical protein PHYPA_004022 [Physcomitrium patens]	--
Pp3c24_12370	1.9688	2.35	2.0216	9.3884	10.8028	10.2733	2.259	up	--	endo-beta-1,6-galactanase-like [Physcomitrium patens]	--
Pp3c6_9170	49.0401	47.6735	49.0061	23.2907	22.8648	24.5658	-1.04734	down	--	ADP,ATP carrier protein 2, chloroplastic-like [Physcomitrium patens]	TLC2_ARATH RecName: Full=ADP,ATP carrier protein 2, chloroplastic; AltName: Full=ADP/ATP translocase 2; AltName: Full=Adenine nucleotide translocase 2; Flags: Precursor;
Pp3c7_13100	55.1471	54.567	53.752	21.0751	23.6203	22.3421	-1.29124	down	--	uncharacterized protein LOC112284437 [Physcomitrium patens]	--
Pp3c15_4130	3.8819	3.9249	3.2817	14.6667	12.8973	13.2994	1.87694	up	--	hypothetical protein PHYPA_019280 [Physcomitrium patens]	--
Pp3c20_7870	9.4453	7.9514	8.4739	22.7895	23.2833	25.6638	1.46755	up	ko00010: Glycolysis / Gluconeogenesis; ko00260: Glycine, serine and threonine metabolism; ko01100: Metabolic pathways; ko01110: Biosynthesis of secondary metabolites; ko01200: Carbon metabolism; ko01230: Biosynthesis of amino acids	uncharacterized protein LOC112273337 isoform X1 [Physcomitrium patens]	GPMA1_ARATH RecName: Full=2,3-bisphosphoglycerate-dependent phosphoglycerate mutase 1 {ECO:0000255|HAMAP-Rule:MF_01039}; Short=BPG-dependent PGAM 1 {ECO:0000255|HAMAP-Rule:MF_01039}; Short=PGAM 1 {ECO:0000255|HAMAP-Rule:MF_01039}; Short=Phosphoglyceromutase 1 {ECO:0000255|HAMAP-Rule:MF_01039}; Short=dPGM 1 {ECO:0000255|HAMAP-Rule:MF_01039}; EC=5.4.2.11 {ECO:0000255|HAMAP-Rule:MF_01039}; Flags: Pr…
Pp3c22_13770	36.4533	34.0256	32.7171	15.0804	16.2127	15.4219	-1.14783	down	--	transcription factor RF2a-like [Physcomitrium patens]	POF21_ARATH RecName: Full=Probable transcription factor PosF21; AltName: Full=bZIP transcription factor 59; Short=AtbZIP59;
Pp3c3_21640	38.2472	36.1872	33.9944	14.7819	16.269	16.2606	-1.2009	down	--	E3 ubiquitin-protein ligase AIRP2-like isoform X1 [Physcomitrium patens]	AIRP2_ARATH RecName: Full=E3 ubiquitin-protein ligase AIRP2 {ECO:0000305}; EC=2.3.2.27 {ECO:0000269|PubMed:21969385}; AltName: Full=Protein ABA INSENSITIVE RING PROTEIN 2 {ECO:0000303|PubMed:21969385}; Short=AtAIRP2 {ECO:0000303|PubMed:21969385}; AltName: Full=RING-type E3 ubiquitin transferase AIRP2 {ECO:0000305};
Pp3c17_24050	39.1944	35.169	34.7876	15.3155	14.2555	14.6964	-1.30549	down	--	uncharacterized protein LOC112294905 [Physcomitrium patens]	ATL60_ARATH RecName: Full=RING-H2 finger protein ATL60; EC=2.3.2.27 {ECO:0000305}; AltName: Full=RING-type E3 ubiquitin transferase ATL60 {ECO:0000305};
Pp3c4_3050	12.616	12.6086	11.198	29.5237	29.5094	30.0518	1.28563	up	--	hypothetical protein PHYPA_005695 [Physcomitrium patens]	--
Pp3c13_2310	23.2537	25.686	25.1205	6.8019	7.0034	5.5347	-1.94418	down	ko00195: Photosynthesis; ko01100: Metabolic pathways	photosystem I reaction center subunit II, chloroplastic-like [Physcomitrium patens]	PSAD_SPIOL RecName: Full=Photosystem I reaction center subunit II, chloroplastic; AltName: Full=Photosystem I 20 kDa subunit; Short=PSI-D; Flags: Precursor;
Pp3c20_18310	1.0388	1.6536	0.8343	13.084	14.4043	14.2049	3.5554	up	--	uncharacterized protein LOC112273141 [Physcomitrium patens]	--
Pp3c27_7100	9.6066	8.6862	10.1289	25.5327	26.6145	26.6484	1.46715	up	--	thioredoxin-like protein AAED1, chloroplastic [Physcomitrium patens]	PXL2C_ARATH RecName: Full=Thioredoxin-like protein AAED1, chloroplastic; AltName: Full=AhpC/TSA antioxidant enzyme domain-containing protein 1; Flags: Precursor;
Pp3c26_8290	20.6167	17.8931	17.5456	5.762	6.421	6.8935	-1.55873	down	--	U-box domain-containing protein 14-like [Physcomitrium patens]	PUB16_ARATH RecName: Full=U-box domain-containing protein 16; EC=2.3.2.27; AltName: Full=Plant U-box protein 16; AltName: Full=RING-type E3 ubiquitin transferase PUB16 {ECO:0000305};
Pp3c14_12450	16.2652	15.7898	14.3054	3.906	3.012	3.3589	-2.17566	down	--	uncharacterized protein LOC112294144 [Physcomitrium patens]	--
Pp3c1_15940	70.5933	71.0647	69.1613	33.7048	35.3879	32.6453	-1.0561	down	--	uncharacterized protein At1g01500-like [Physcomitrium patens]	Y1015_ARATH RecName: Full=Uncharacterized protein At1g01500;
Pp3c2_32400	17.8416	17.4632	18.3875	6.418	7.227	6.5919	-1.41331	down	ko00941: Flavonoid biosynthesis; ko00960: Tropane, piperidine and pyridine alkaloid biosynthesis; ko01100: Metabolic pathways; ko01110: Biosynthesis of secondary metabolites; ko04712: Circadian rhythm - plant	chalcone synthase-like [Physcomitrium patens]	PKS3_RUBID RecName: Full=Polyketide synthase 3; Short=RiPKS3; EC=2.3.1.74; AltName: Full=Naringenin-chalcone synthase PKS3;
Pp3c9_910	12.9828	10.6325	10.0288	30.157	31.7887	31.2932	1.4668	up	ko03015: mRNA surveillance pathway	eukaryotic peptide chain release factor subunit 1-3-like [Physcomitrium patens]	ERF1Z_ARATH RecName: Full=Eukaryotic peptide chain release factor subunit 1-3; Short=Eukaryotic release factor 1-3; Short=eRF1-3; AltName: Full=Omnipotent suppressor protein 1 homolog 3; Short=SUP1 homolog 3;
Pp3c20_1440	11.3546	11.7215	10.5751	2.5896	2.0181	3.1453	-2.11874	down	--	hypothetical protein PHYPA_024545 [Physcomitrium patens]	--
Pp3c4_15310	8.6538	8.0348	7.9399	18.2871	17.646	18.6642	1.14437	up	--	protein PLASTID MOVEMENT IMPAIRED 1-RELATED 1-like [Physcomitrium patens]	PMIR1_ARATH RecName: Full=Protein PLASTID MOVEMENT IMPAIRED 1-RELATED 1 {ECO:0000303|PubMed:26324877};
Pp3c2_8340	7.243	6.0182	6.5746	15.9151	16.8731	16.1031	1.29771	up	--	probable arabinosyltransferase ARAD1 isoform X1 [Physcomitrium patens]	ARAD1_ARATH RecName: Full=Probable arabinosyltransferase ARAD1; EC=2.4.2.-; AltName: Full=Arabinan alpha-1,5-arabinosyltransferase; AltName: Full=L-Arabinosyltransferase; AltName: Full=Protein ARABINAN DEFICIENT 1;
Pp3c12_8330	10.9124	10.5532	10.6097	26.9736	25.6538	26.0318	1.28989	up	--	pentatricopeptide repeat-containing protein At2g30100, chloroplastic-like isoform X1 [Physcomitrium patens]	PP176_ARATH RecName: Full=Pentatricopeptide repeat-containing protein At2g30100, chloroplastic; Flags: Precursor;
Pp3c24_8200	18.718	16.9726	17.1296	39.0668	38.6666	39.7068	1.14868	up	--	UDP-glycosyltransferase 72B1-like [Physcomitrium patens]	U72B1_ARATH RecName: Full=UDP-glycosyltransferase 72B1; EC=2.4.1.-; AltName: Full=Arbutin synthase; AltName: Full=Probable hydroquinone glucosyltransferase; EC=2.4.1.218;
Pp3c22_12780	30.247	32.4909	27.2895	10.0214	11.3339	9.8371	-1.5351	down	ko00270: Cysteine and methionine metabolism; ko00999: Biosynthesis of various plant secondary metabolites; ko01100: Metabolic pathways; ko01110: Biosynthesis of secondary metabolites; ko01230: Biosynthesis of amino acids; ko01240: Biosynthesis of cofactors	hypothetical protein PHYPA_027064 [Physcomitrium patens]	METK1_SOLLC RecName: Full=S-adenosylmethionine synthase 1; Short=AdoMet synthase 1; EC=2.5.1.6 {ECO:0000250|UniProtKB:Q96551}; AltName: Full=Methionine adenosyltransferase 1; Short=MAT 1;
Pp3c7_26620	8.9787	11.2488	11.993	33.181	32.6097	31.8947	1.5943	up	--	type 2 DNA topoisomerase 6 subunit B-like [Physcomitrium patens]	TO6BL_ARATH RecName: Full=Type 2 DNA topoisomerase 6 subunit B-like {ECO:0000305}; AltName: Full=Meiotic topoisomerase VIB-like {ECO:0000303|PubMed:26917763}; Short=AtMTOPVIB {ECO:0000303|PubMed:26917764};
Pp3c4_1850	4.0173	3.6733	3.8169	10.9008	11.793	11.4185	1.56322	up	--	probable inactive patatin-like protein 9 isoform X1 [Physcomitrium patens]	PLP6_ARATH RecName: Full=Patatin-like protein 6; Short=AtPLP6; EC=3.1.1.-; AltName: Full=Patatin-related phospholipase A IIIalpha; Short=pPLAIIIa; AltName: Full=Phospholipase A IIB; Short=AtPLAIIB;
Pp3c1_20720	4.6877	4.8797	4.128	15.7945	17.7044	17.0855	1.87943	up	ko04144: Endocytosis	clathrin interactor EPSIN 2-like [Physcomitrium patens]	EPN2_ARATH RecName: Full=Clathrin interactor EPSIN 2; AltName: Full=EPSIN-related 2;
Pp3c6_2090	3.0763	2.9666	2.9704	10.8573	9.8674	9.3936	1.7363	up	ko00073: Cutin, suberine and wax biosynthesis	probable peroxygenase 3 [Physcomitrium patens]	PXG_PINEL RecName: Full=Peroxygenase {ECO:0000305}; EC=1.11.2.3 {ECO:0000250|UniProtKB:O81270}; AltName: Full=Caleosin {ECO:0000303|PubMed:27889638, ECO:0000312|EMBL:AOZ15520.1};
Pp3c25_6330	21.9052	20.7811	21.9728	7.8654	8.8205	8.4438	-1.36856	down	ko04075: Plant hormone signal transduction	protein TIFY 6a-like [Physcomitrium patens]	TI10B_ORYSI RecName: Full=Protein TIFY 10b {ECO:0000305};
Pp3c2_9340	16.2128	14.6856	13.715	4.1719	4.3261	5.2181	-1.70461	down	ko00071: Fatty acid degradation; ko00073: Cutin, suberine and wax biosynthesis; ko01100: Metabolic pathways	cytochrome P450 704B1-like [Physcomitrium patens]	C70B1_ARATH RecName: Full=Cytochrome P450 704B1; AltName: Full=Long-chain fatty acid omega-hydroxylase; EC=1.14.14.80 {ECO:0000269|PubMed:19700560};
Pp3c3_5570	5.0298	4.7917	4.8451	12.3834	11.8274	13.5546	1.36037	up	--	SNF1-related protein kinase catalytic subunit alpha KIN11-like isoform X2 [Physcomitrium patens]	KIN11_ARATH RecName: Full=SNF1-related protein kinase catalytic subunit alpha KIN11 {ECO:0000305}; Short=AKIN11 {ECO:0000312|EMBL:CAA67671.1}; EC=2.7.11.1 {ECO:0000269|PubMed:10220464, ECO:0000269|PubMed:17671505}; AltName: Full=AKIN alpha-1; Short=AKINalpha1; AltName: Full=SNF1-related kinase 1.2 {ECO:0000303|PubMed:12805596}; Short=SnRK1.2 {ECO:0000303|PubMed:12805596};
Pp3c11_24630	6.565	6.0247	6.0173	2.278	2.2292	2.4794	-1.41664	down	--	hypothetical protein PHYPA_015530 [Physcomitrium patens]	ELF6_ARATH RecName: Full=Lysine-specific demethylase ELF6 {ECO:0000305}; EC=1.14.11.- {ECO:0000269|PubMed:25219852, ECO:0000269|PubMed:33107825}; AltName: Full=Early flowering 6 {ECO:0000303|PubMed:15377760}; AltName: Full=Jumonji domain-containing protein 11 {ECO:0000303|PubMed:18713399}; Short=AtJMJ11 {ECO:0000303|PubMed:18713399}; Short=Protein JUMONJI 11 {ECO:0000303|PubMed:18713399}; AltName…
Pp3c25_6650	5.9013	5.6252	6.072	18.6413	21.4053	20.5529	1.7793	up	--	uncharacterized protein LOC112277309 [Physcomitrium patens]	--
Pp3c5_1250	14.5449	13.9368	12.9179	29.1514	29.7833	29.6707	1.09338	up	--	uncharacterized protein LOC112282332 [Physcomitrium patens]	--
Pp3c16_10870	15.1579	14.5948	13.4153	29.7603	29.3358	30.7965	1.05392	up	--	uncharacterized protein LOC112293828 isoform X3 [Physcomitrium patens]	XLG1_ARATH RecName: Full=Extra-large guanine nucleotide-binding protein 1; AltName: Full=Extra-large GTP-binding protein 1; Short=Extra-large G-protein 1;
Pp3c8_17160	1.0491	0.7079	1.0192	6.716	6.7223	6.166	2.81673	up	--	uncharacterized protein LOC112285411 isoform X1 [Physcomitrium patens]	--
Pp3c16_1070	43.7393	39.1441	43.871	17.1861	17.2261	15.546	-1.34767	down	ko00520: Amino sugar and nucleotide sugar metabolism; ko01100: Metabolic pathways	class V chitinase-like [Physcomitrium patens]	CHIT5_LOTJA RecName: Full=Class V chitinase CHIT5 {ECO:0000303|PubMed:27383628}; Short=LjCHIT5 {ECO:0000303|PubMed:27383628}; EC=3.2.1.14 {ECO:0000269|PubMed:27383628}; Flags: Precursor;
Pp3c2_16830	71.1734	61.5447	66.1829	30.5866	31.8018	33.1508	-1.06155	down	ko03018: RNA degradation	mRNA-decapping enzyme subunit 2-like [Physcomitrium patens]	DCP2_ARATH RecName: Full=mRNA-decapping enzyme subunit 2; Short=AtDCP2; Short=Protein DECAPPING 2; EC=3.6.1.62 {ECO:0000269|PubMed:18025047}; AltName: Full=M(7)GpppN-mRNA hydrolase DCP2; AltName: Full=Protein TRIDENT;
Pp3c25_12660	18.1808	16.6241	15.8202	3.4169	3.7472	4.5465	-2.11497	down	--	DNA replication complex GINS protein PSF3-like isoform X2 [Physcomitrium patens]	--
Pp3c1_42730	0.8498	1.1149	1.2829	8.3238	7.1715	8.2378	2.86786	up	ko00130: Ubiquinone and other terpenoid-quinone biosynthesis; ko01100: Metabolic pathways; ko01110: Biosynthesis of secondary metabolites; ko01240: Biosynthesis of cofactors	uncharacterized protein LOC112282778 [Physcomitrium patens]	--
Pp3c8_25000	65.1173	57.1653	61.5582	124.339	127.091	128.776	1.04445	up	--	hypothetical protein PHYPA_012035 [Physcomitrium patens]	--
Pp3c25_2890	9.3582	7.481	7.993	22.1314	21.6482	22.8396	1.42018	up	ko00860: Porphyrin metabolism; ko01100: Metabolic pathways; ko01110: Biosynthesis of secondary metabolites	uncharacterized protein LOC112277312 [Physcomitrium patens]	HC173_ARATH RecName: Full=Protein HIGH CHLOROPHYLL FLUORESCENCE PHENOTYPE 173, chloroplastic {ECO:0000303|PubMed:17435084}; Flags: Precursor;
Pp3c19_1840	11.7756	9.2116	10.0734	33.7898	40.0764	31.7811	1.76247	up	ko00630: Glyoxylate and dicarboxylate metabolism; ko00710: Carbon fixation in photosynthetic organisms; ko01100: Metabolic pathways; ko01110: Biosynthesis of secondary metabolites; ko01200: Carbon metabolism	hypothetical protein PHYPA_023563 [Physcomitrium patens]	RBS_BETPN RecName: Full=Ribulose bisphosphate carboxylase small subunit, chloroplastic {ECO:0000255|HAMAP-Rule:MF_00860}; Short=RuBisCO small subunit {ECO:0000255|HAMAP-Rule:MF_00860}; Flags: Precursor;
Pp3c8_3540	40.6289	38.0852	38.9314	15.9131	17.4397	16.9113	-1.23159	down	--	protein EXORDIUM-like 1 [Physcomitrium patens]	PHI1_TOBAC RecName: Full=Protein PHOSPHATE-INDUCED 1 {ECO:0000303|PubMed:10189698}; Flags: Precursor;
Pp3c1_28990	52.8425	53.7662	59.2928	120.72	120.821	115.69	1.10162	up	--	cytochrome b561 domain-containing protein At2g30890-like [Physcomitrium patens]	B561L_ARATH RecName: Full=Cytochrome b561 domain-containing protein At2g30890; AltName: Full=Protein b561A.tha12; Flags: Precursor;
Pp3c18_15480	5.6405	6.0842	6.1592	22.3582	20.7136	19.4793	1.80208	up	--	hypothetical protein PHYPA_023185 [Physcomitrium patens]	--
Pp3c24_4490	58.8447	66.3797	58.798	130.041	126.269	129.244	1.06155	up	ko00630: Glyoxylate and dicarboxylate metabolism; ko01100: Metabolic pathways	oxalate--CoA ligase-like [Physcomitrium patens]	4CLLA_ARATH RecName: Full=Oxalate--CoA ligase {ECO:0000305}; EC=6.2.1.8 {ECO:0000269|PubMed:22447686}; AltName: Full=4-coumarate--CoA ligase isoform 8; Short=At4CL8; AltName: Full=4-coumarate--CoA ligase-like 10; AltName: Full=Acyl-activating enzyme 3 {ECO:0000303|PubMed:22447686}; AltName: Full=Adenosine monophosphate binding protein 3 {ECO:0000303|PubMed:12177484}; Short=AtMPBP3 {ECO:0000303|Pu…
Pp3c10_23600	1.7021	1.955	1.3561	6.386	6.6411	7.2563	2.01048	up	--	galactan beta-1,4-galactosyltransferase GALS1-like [Physcomitrium patens]	GALS1_ARATH RecName: Full=Galactan beta-1,4-galactosyltransferase GALS1 {ECO:0000305}; EC=2.4.1.- {ECO:0000305}; AltName: Full=Beta-1,4-galactan synthase; AltName: Full=Galactan synthase 1 {ECO:0000303|PubMed:23243126};
Pp3c9_110	15.7705	17.1733	18.0718	43.0861	41.9743	41.3475	1.30422	up	ko00130: Ubiquinone and other terpenoid-quinone biosynthesis; ko01100: Metabolic pathways; ko01110: Biosynthesis of secondary metabolites; ko01240: Biosynthesis of cofactors	protein ABHD11-like [Physcomitrium patens]	--
Pp3c2_11410	122.881	127.188	120.804	54.5297	60.1796	56.3385	-1.12184	down	--	thioredoxin H-type-like [Physcomitrium patens]	TRXH_PICMA RecName: Full=Thioredoxin H-type; Short=Trx-H;
Pp3c21_15460	6.7398	6.9577	6.8293	1.4924	1.9787	1.3509	-2.09906	down	ko00130: Ubiquinone and other terpenoid-quinone biosynthesis; ko00940: Phenylpropanoid biosynthesis; ko01100: Metabolic pathways; ko01110: Biosynthesis of secondary metabolites	4-coumarate--CoA ligase-like [Physcomitrium patens]	4CL_PINTA RecName: Full=4-coumarate--CoA ligase; Short=4CL; EC=6.2.1.12; AltName: Full=4-coumaroyl-CoA synthase;
Pp3c16_3180	2.9957	2.9269	2.5534	9.6146	9.8883	10.8015	1.83308	up	--	CSC1-like protein ERD4 [Physcomitrium patens]	CSC1L_BRAJU RecName: Full=CSC1-like protein ERD4; AltName: Full=Protein EARLY-RESPONSIVE TO DEHYDRATION STRESS 4;
Pp3c2_22480	20.1117	20.0843	20.014	6.1722	7.367	7.199	-1.54334	down	--	folate transporter 1, chloroplastic-like [Physcomitrium patens]	FOLT1_ARATH RecName: Full=Folate transporter 1, chloroplastic; Short=AtFOLT1;
Pp3c9_2300	15.5364	14.2287	13.615	5.3903	5.8406	5.6062	-1.36993	down	--	U-box domain-containing protein 43-like [Physcomitrium patens]	PUB43_ARATH RecName: Full=U-box domain-containing protein 43; EC=2.3.2.27; AltName: Full=Plant U-box protein 43; AltName: Full=RING-type E3 ubiquitin transferase PUB43 {ECO:0000305};
Pp3c6_15250	19.3821	19.8439	17.1049	7.3643	6.7236	7.5334	-1.38543	down	--	U-box domain-containing protein 4-like isoform X1 [Physcomitrium patens]	PUB4_ARATH RecName: Full=U-box domain-containing protein 4; EC=2.3.2.27; AltName: Full=Plant U-box protein 4; AltName: Full=RING-type E3 ubiquitin transferase PUB4 {ECO:0000305};
Pp3c22_20760	0.8605	0.8063	1.0021	6.9911	6.0189	6.2948	2.85243	up	ko00561: Glycerolipid metabolism; ko01100: Metabolic pathways	diacylglycerol O-acyltransferase 2-like [Physcomitrium patens]	DGAT2_ARATH RecName: Full=Diacylglycerol O-acyltransferase 2 {ECO:0000305}; Short=AtDGAT2 {ECO:0000303|PubMed:23770095}; EC=2.3.1.20 {ECO:0000269|PubMed:23770095};
Pp3c6_21010	8.7894	10.3441	10.9416	27.1916	28.0524	28.1365	1.46579	up	ko00040: Pentose and glucuronate interconversions; ko01100: Metabolic pathways	pectinesterase 31-like [Physcomitrium patens]	PME31_ARATH RecName: Full=Pectinesterase 31; Short=PE 31; EC=3.1.1.11 {ECO:0000269|PubMed:18936961}; AltName: Full=Pectin methylesterase 31; Short=AtPME31;
Pp3c16_8070	24.4793	24.549	22.6273	10.912	10.4989	11.4186	-1.13036	down	--	putative E3 ubiquitin-protein ligase RING1a isoform X4 [Physcomitrium patens]	RNG1A_ARATH RecName: Full=Putative E3 ubiquitin-protein ligase RING1a; EC=2.3.2.27; AltName: Full=Polycomb complex protein RING1a; AltName: Full=Protein RING1a; Short=AtRING1a; AltName: Full=RING-type E3 ubiquitin transferase RING1a {ECO:0000305}; AltName: Full=Ring finger protein 434;
Pp3c23_2890	2.2806	1.6677	2.0083	13.2064	14.4591	14.0764	2.80436	up	--	hypothetical protein KC19_12G070600 [Ceratodon purpureus]	LFS_ALLCE RecName: Full=Lachrymatory-factor synthase; Flags: Precursor;
Pp3c21_20850	58.2969	59.1012	57.2543	27.0546	26.1656	24.8736	-1.16601	down	ko00750: Vitamin B6 metabolism; ko01100: Metabolic pathways	probable aldo-keto reductase 2 [Physcomitrium patens]	AKR2_ORYSI RecName: Full=Probable aldo-keto reductase 2; EC=1.1.1.-;
Pp3c9_25990	59.2048	56.7348	54.1366	28.489	26.7348	29.4192	-1.01071	down	ko00020: Citrate cycle (TCA cycle); ko00630: Glyoxylate and dicarboxylate metabolism; ko01100: Metabolic pathways; ko01110: Biosynthesis of secondary metabolites; ko01200: Carbon metabolism; ko01210: 2-Oxocarboxylic acid metabolism; ko01230: Biosynthesis of amino acids	putative aconitate hydratase, cytoplasmic [Physcomitrium patens]	ACOHC_ORYSJ RecName: Full=Putative aconitate hydratase, cytoplasmic; Short=Aconitase; EC=4.2.1.3; AltName: Full=Citrate hydro-lyase;
Pp3c19_19870	17.3598	15.1261	16.1067	5.1817	5.8668	5.7709	-1.53508	down	--	uncharacterized protein LOC112272656 [Physcomitrium patens]	--
Pp3c14_10250	39.8605	34.9657	38.8325	17.5966	16.2725	17.3294	-1.15404	down	--	uncharacterized protein LOC112291509 [Physcomitrium patens]	PPDEX_ARATH RecName: Full=DeSI-like protein At4g17486; EC=3.4.-.-;
Pp3c11_1560	99.683	105.56	118.233	45.9163	47.8814	45.8268	-1.21785	down	--	uncharacterized protein LOC112289001 [Physcomitrium patens]	--
Pp3c16_16440	11.1318	9.7179	10.387	3.4371	3.4611	3.7924	-1.55024	down	--	LRR receptor-like serine/threonine-protein kinase FEI 2 isoform X1 [Physcomitrium patens]	FEI1_ARATH RecName: Full=LRR receptor-like serine/threonine-protein kinase FEI 1; EC=2.7.11.1; Flags: Precursor;
Pp3c6_14410	30.3026	27.0279	26.1237	13.066	11.5682	12.3549	-1.17706	down	--	zinc finger protein CONSTANS-LIKE 10-like [Physcomitrium patens]	COL9_ARATH RecName: Full=Zinc finger protein CONSTANS-LIKE 9;
Pp3c15_22980	13.0866	11.6508	11.4685	4.0365	4.4934	4.6429	-1.46278	down	--	protein cereblon-like isoform X1 [Physcomitrium patens]	--
Pp3c1_23970	80.7833	79.1676	77.4648	30.2018	32.41	37.832	-1.24558	down	--	RPM1-interacting protein 4-like [Physcomitrium patens]	RIN4_ARATH RecName: Full=RPM1-interacting protein 4;
Pp3c21_10000	30.7033	30.5609	31.031	13.6951	14.2307	13.9741	-1.14421	down	--	ammonium transporter 1 member 1-like [Physcomitrium patens]	AMT11_ORYSJ RecName: Full=Ammonium transporter 1 member 1; Short=OsAMT1;1;
Pp3c24_12450	36.3877	34.4649	42.8791	11.9866	12.7287	13.9282	-1.56216	down	--	uncharacterized protein LOC112276651 isoform X2 [Physcomitrium patens]	--
Pp3c10_2670	36.674	37.9654	38.883	77.0888	78.9245	78.7295	1.04321	up	ko00230: Purine metabolism; ko00920: Sulfur metabolism; ko01100: Metabolic pathways	adenylyl-sulfate kinase 3-like [Physcomitrium patens]	APK1_ARATH RecName: Full=Adenylyl-sulfate kinase 1, chloroplastic; EC=2.7.1.25 {ECO:0000305|PubMed:11488606}; AltName: Full=ATP adenosine-5'-phosphosulfate 3'-phosphotransferase 1; AltName: Full=Adenosine-5'-phosphosulfate kinase 1 {ECO:0000303|PubMed:19304933}; Short=APS kinase 1 {ECO:0000303|PubMed:11488606}; Flags: Precursor;
Pp3c26_11090	1.6164	1.4259	1.6725	7.5765	7.4322	8.4936	2.31423	up	--	beta-carotene isomerase D27, chloroplastic-like [Physcomitrium patens]	D27_MEDTR RecName: Full=Beta-carotene isomerase D27, chloroplastic {ECO:0000305}; EC=5.2.1.14 {ECO:0000269|PubMed:26503135}; AltName: Full=Protein DWARF-27 {ECO:0000305}; Flags: Precursor;
Pp3c9_7130	12.9748	13.77	13.6051	2.9953	2.9115	3.9452	-2.0368	down	--	uncharacterized protein LOC112286285 [Physcomitrium patens]	--
Pp3c3_4040	10.8179	10.1036	9.3953	1.4731	2.4027	1.7438	-2.44161	down	ko00940: Phenylpropanoid biosynthesis; ko01100: Metabolic pathways; ko01110: Biosynthesis of secondary metabolites	peroxidase 71-like [Physcomitrium patens]	PER71_ARATH RecName: Full=Peroxidase 71; Short=Atperox P71; EC=1.11.1.7; AltName: Full=ATP15a; AltName: Full=ATPO2; Flags: Precursor;
Pp3c6_8940	28.6177	27.8327	26.3051	8.631	9.8192	10.7565	-1.50705	down	--	uncharacterized protein LOC112284081 [Physcomitrium patens]	--
Pp3c2_15860	6.239	5.1513	5.5709	14.4252	14.5166	14.6847	1.35918	up	ko04120: Ubiquitin mediated proteolysis; ko04712: Circadian rhythm - plant	protein SPA1-RELATED 4-like isoform X1 [Physcomitrium patens]	SPA3_ARATH RecName: Full=Protein SPA1-RELATED 3;
Pp3c10_9790	31.9637	33.2587	32.4931	12.2151	13.5452	14.5758	-1.28165	down	--	ethylene-responsive transcription factor SHINE 2-like [Physcomitrium patens]	ERF24_ARATH RecName: Full=Ethylene-responsive transcription factor ERF024;
Pp3c26_11400	14.8675	14.6882	14.9466	29.3642	30.2966	31.5381	1.03051	up	--	uncharacterized protein LOC112278002 isoform X1 [Physcomitrium patens]	--
Pp3c17_4360	1.4725	1.1577	1.3272	5.0992	5.0153	5.5105	1.97754	up	ko04144: Endocytosis	C2 and GRAM domain-containing protein At1g03370-like [Physcomitrium patens]	C2GR1_ARATH RecName: Full=C2 and GRAM domain-containing protein At1g03370;
Pp3c6_2730	49.2561	49.8906	44.3699	20.9669	19.9644	21.8886	-1.19615	down	--	homeobox-leucine zipper protein HOX25-like [Physcomitrium patens]	HOX21_ORYSI RecName: Full=Homeobox-leucine zipper protein HOX21; AltName: Full=HD-ZIP protein HOX21; AltName: Full=Homeodomain transcription factor HOX21; AltName: Full=OsHox21;
Pp3c9_10810	5.6286	5.4625	5.6573	16.2126	15.9717	18.0188	1.57965	up	--	PRA1 family protein H-like [Physcomitrium patens]	PRA1H_ARATH RecName: Full=PRA1 family protein H; Short=AtPRA1.H;
Pp3c24_10180	48.4379	47.9213	46.8836	22.6943	23.1723	21.1205	-1.10137	down	ko00906: Carotenoid biosynthesis; ko01100: Metabolic pathways; ko01110: Biosynthesis of secondary metabolites	phytoene synthase 2, chloroplastic-like [Physcomitrium patens]	PSY_CUCME RecName: Full=Phytoene synthase, chloroplastic; EC=2.5.1.32; AltName: Full=MEL5; Flags: Precursor;
Pp3c19_9970	11.8711	11.2606	10.2797	3.425	3.3968	2.8577	-1.79267	down	--	WD repeat-containing protein LWD1-like isoform X2 [Physcomitrium patens]	LWD1_ARATH RecName: Full=WD repeat-containing protein LWD1; AltName: Full=Protein ANTHOCYANIN 11-A; Short=AtAN11-A; AltName: Full=Protein LIGHT-REGULATED WD1; AltName: Full=WD repeat-containing protein AN11-A;
Pp3c1_37760	23.7846	19.5199	21.3258	6.7324	7.4859	6.1351	-1.67179	down	--	hypothetical protein PHYPA_001753 [Physcomitrium patens]	--
Pp3c24_2500	6.3478	7.2784	5.8779	0.8702	0.9157	0.9704	-2.82825	down	--	uncharacterized protein LOC112277014 [Physcomitrium patens]	--
Pp3c3_19160	19.7719	17.251	15.5013	5.9335	6.2099	6.3195	-1.51184	down	ko04075: Plant hormone signal transduction; ko04712: Circadian rhythm - plant	uncharacterized protein LOC112279654 [Physcomitrium patens]	BH049_ARATH RecName: Full=Transcription factor bHLH49; AltName: Full=Basic helix-loop-helix protein 49; Short=AtbHLH49; Short=bHLH 49; AltName: Full=Protein ACTIVATOR FOR CELL ELONGATION 1; AltName: Full=Transcription factor EN 82; AltName: Full=bHLH transcription factor bHLH049;
Pp3c23_20760	15.6975	15.1344	14.0062	4.3039	3.8177	3.054	-2.00953	down	--	uncharacterized protein LOC112275463 [Physcomitrium patens]	--
Pp3c13_23280	19.1973	16.7612	16.3487	6.9078	5.8889	7.1091	-1.39629	down	--	TPR repeat-containing thioredoxin TTL1-like [Physcomitrium patens]	TTL1_ARATH RecName: Full=TPR repeat-containing thioredoxin TTL1; AltName: Full=Tetratricopeptide repeat thioredoxin-like 1;
Pp3c5_28660	3.5694	2.989	3.629	9.6886	9.6893	9.6074	1.50495	up	--	DNA-binding protein SMUBP-2-like [Physcomitrium patens]	RENT1_ARATH RecName: Full=Regulator of nonsense transcripts 1 homolog; EC=3.6.4.12 {ECO:0000250|UniProtKB:Q92900}; EC=3.6.4.13 {ECO:0000250|UniProtKB:Q92900}; AltName: Full=ATP-dependent helicase UPF1;
Pp3c17_7200	6.5569	5.1489	5.7401	21.3264	26.7481	22.1654	2.00496	up	--	hypothetical protein PHYPA_021760 [Physcomitrium patens]	--
Pp3c17_17840	3.9142	4.3468	4.8481	15.1106	14.9143	14.1756	1.74933	up	--	omega-3 fatty acid desaturase, chloroplastic-like [Physcomitrium patens]	FAD3C_ARATH RecName: Full=sn-2 acyl-lipid omega-3 desaturase (ferredoxin), chloroplastic {ECO:0000303|PubMed:8226956}; EC=1.14.19.35 {ECO:0000269|PubMed:8226956}; AltName: Full=Omega-3 fatty acid desaturase 7, chloroplastic {ECO:0000303|PubMed:8226956}; Flags: Precursor;
Pp3c6_1160	3.5561	3.5515	3.5188	10.4446	10.6365	12.2301	1.64397	up	--	cytochrome P450 734A5-like [Physcomitrium patens]	C7345_ORYSJ RecName: Full=Cytochrome P450 734A5; EC=1.14.-.-;
[truncated: 4,472 more rows]

## Sheet: Table S3
Table S3. KEGG pathway of differentially expressed genes (DEGs) between WT and PpCAD4-OE.
WT vs PpCAD4-OE
KEGG_pathway	KO_ID	P-value	Corrected_P-value	Count	GeneID	Up	Up_gene	Down	Down_gene
[truncated: 64 more rows]

## Sheet: Table S4
Table S4. Comparative metabolomic profiling revealed quantitative differences in DAMs between WT and PpCAD4-OE after B. cinerea infection.
[truncated: 696 more rows]

[truncated: 6 more sheets: Table S5, Table S6, Table S7, Table S8, Table S9, Table S10]
